# Supplementary material for: A Comprehensive Profiling of the Rice LATERAL ORGAN BOUNDARIES DOMAIN (LBD) Gene Family: Structure, Evolution, and Expressional Dynamics
Source: Plants (Basel). 2025 Nov 25;14(23):3596. doi: 10.3390/plants14233596 (PMC12694493; doi:10.3390/plants14233596)
Supplement: Supplementary file 1 [file plants-14-03596-s001.zip]

Archive with 1 entries (1 files):
- plants-3971327-supplementary.xlsx
