# Supplementary material for: A Comprehensive Profiling of the Rice LATERAL ORGAN BOUNDARIES DOMAIN (LBD) Gene Family: Structure, Evolution, and Expressional Dynamics
Source: Plants (Basel). 2025 Nov 25;14(23):3596. doi: 10.3390/plants14233596 (PMC12694493; doi:10.3390/plants14233596)
Supplement: Supplementary file 1 [file plants-14-03596-s001.zip › plants-3971327-supplementary.xlsx]

## Sheet: Table S1a-b
Table S1a. Identification of cis-elements in 2-kb promoter regions of OsLBD genes.							Table S1b. The number of cis-elements on putative promoters of OsLBD genes
Gene Name	Element Name	Element Sequence	Starting Point	End Position	Function Description		Class	OsLBD gene locus	ABRE	ARE	CGTCA-motif	GT1-motif	MRE	Sp1	TGACG-motif	3-AF1	CAT-box	GARE-motif	P-box	RY-element	TGA-element	MBS	MBSI	TC-rich repeats	AuxRR-core	GCN4_motif	TCA-element	LTR	AAAC-motif	AACA_motif	MSA-like	Total Cis-elements
LOC_Os01g03890	ABRE	AACCCGG	1569	1576	Abscisic acid responsiveness		Class IIa	LOC_Os01g03890	1	5	1	1	1	1	1																	7
LOC_Os01g03890	ARE	AAACCA	404	410	Anaerobic induction		ClassIC	LOC_Os01g07480	5		1	2	1		1	1	1	1	1	1	1											11
LOC_Os01g03890	ARE	AAACCA	1016	1022	Anaerobic induction		Class Id	LOC_Os01g14030	2		1				1			2		1	2	2	1	1								9
LOC_Os01g03890	ARE	AAACCA	1328	1334	Anaerobic induction		Class IIa	LOC_Os01g32770	6	3	1	1		2	1			1				3			1	1	1	2				12
LOC_Os01g03890	ARE	AAACCA	1451	1457	Anaerobic induction		Class Id	LOC_Os01g39040	4	1	2		1	3	2						1						1	1				9
LOC_Os01g03890	ARE	AAACCA	1845	1851	Anaerobic induction		Class Id	LOC_Os01g39070	2	2	1	2		4	1		1			1	1	1						1				11
LOC_Os01g03890	CGTCA-motif	CGTCA	1323	1328	MeJA-responsiveness		Class Id	LOC_Os01g39150	3	4	1	2	1	1	1				1		1			1				3				11
LOC_Os01g03890	GT1-motif	GGTTAAT	621	628	Light Responsive element		Class Id	LOC_Os01g39160	1	4	1	2			1							1				1	2					8
LOC_Os01g03890	MRE	AACCTAA	510	517	MYB-BS involved in light responsiveness		Class Id	LOC_Os01g39180	3	1	1				1		4		1		1	2			1			3				9
LOC_Os01g03890	Sp1	GGGCGG	1945	1951	Light Responsive element		Class Id	LOC_Os01g39220	5	2	2				2														1			5
LOC_Os01g03890	TGA-element	AACGAC	419	425	Auxin-responsive element		Class Ie	LOC_Os01g56530	1	1			1				1	1			2	3		2								8
LOC_Os01g03890	TGA-element	AACGAC	1407	1413	Auxin-responsive element		ClassIB	LOC_Os01g60960	4	1	4				4		1	1									2	3				8
LOC_Os01g03890	TGACG-motif	TGACG	1323	1328	MeJA-responsiveness		ClassIC	LOC_Os01g66590	5		3	2			3						2			1			1			2		8
LOC_Os01g07480	3-AF1	TAAGAGAGGAA	791	801	Light Responsive element		Class Ie	LOC_Os02g57490	4	1	1	4	1		1		1			1		3					2	1				11
LOC_Os01g07480	ABRE	ACGTG	6	11	Abscisic acid responsiveness		Class Ie	LOC_Os03g05500	3	2	1	2			1				2							1			1			8
LOC_Os01g07480	ABRE	CGTACGTGCA	508	517	Abscisic acid responsiveness		Class Ie	LOC_Os03g05510	3	3	2				2							2	1	1								7
LOC_Os01g07480	ABRE	ACGTG	510	515	Abscisic acid responsiveness		Class Ie	LOC_Os03g14270	4		2	2		1	2		1		1	3							1	1			1	11
LOC_Os01g07480	ABRE	ACGTG	927	932	Abscisic acid responsiveness		ClassIA	LOC_Os03g17810	6	3	1	1	1	1	1					1	1	1										10
LOC_Os01g07480	ABRE	CGTACGTGCA	1622	1631	Abscisic acid responsiveness		Class IIb	LOC_Os03g33090	1	2	1	1		3	1							1				1						8
LOC_Os01g07480	CAT-box	GCCACT	1848	1854	Meristem expression		Class IIb	LOC_Os03g41330	3	2	2	1			2		2					1						1				8
LOC_Os01g07480	CGTCA-motif	CGTCA	13	18	MeJA-responsiveness		ClassIC	LOC_Os03g41600	4	2	5	1		1	5									1								7
LOC_Os01g07480	GARE-motif	TCTGTTG	170	177	Gibberellin-responsive element		ClassIA	LOC_Os03g45750	4		3	1			3		1		1	1		2			1		1	1				11
LOC_Os01g07480	GT1-motif	GGTTAA	409	415	Light Responsive element		ClassIB	LOC_Os03g57670	2	3	2	1		1	2		2	1	2		1											10
LOC_Os01g07480	GT1-motif	GGTTAA	1552	1558	Light Responsive element		ClassIA	LOC_Os05g03160	3		2	1	1		2		1					2	1				1					9
LOC_Os01g07480	MRE	AACCTAA	406	413	MYB-BS involved in light responsiveness		ClassIB	LOC_Os05g07270		1	1	1			1		1															5
LOC_Os01g07480	P-box	CCTTTTG	523	530	Gibberellin-responsive element		ClassIA	LOC_Os05g27980	3	3	1	3	2		1					2	1											8
LOC_Os01g07480	RY-element	CATGCATG	761	769	Seed-specific regulation		ClassIC	LOC_Os05g34450	3	4	2				2		1					1					1	1				8
LOC_Os01g07480	TGA-element	AACGAC	1585	1591	Auxin-responsive element		Class IIb	LOC_Os07g40000	2	6	2	3	1	4	2		1				3						1			1		11
LOC_Os01g07480	TGACG-motif	TGACG	13	18	MeJA-responsiveness		Class Id	LOC_Os08g06659	7		2			4	2		1	1			2	1			1				1			10
LOC_Os01g14030	ABRE	ACGTG	130	135	Abscisic acid responsiveness		Class Id	LOC_Os08g31080	1	2		1	1							1		1					1					7
LOC_Os01g14030	ABRE	ACGTG	1972	1977	Abscisic acid responsiveness		Class Ie	LOC_Os08g44940	4	2	1	1	1		1		1					1			1		1					10
LOC_Os01g14030	CGTCA-motif	CGTCA	323	328	MeJA-responsiveness		Class Id	LOC_Os09g19950	4	1	3	2			3		1					1		1		1	1	1				11
LOC_Os01g14030	GARE-motif	TCTGTTG	1434	1441	Gibberellin-responsive element		Class Ie	LOC_Os10g07510		3				1										2				1				4
LOC_Os01g14030	GARE-motif	TCTGTTG	1446	1453	Gibberellin-responsive element		ClassIA	LOC_Os11g01550	7	3	2				2			1	1		3	1		2				1				10
LOC_Os01g14030	MBS	CAACTG	331	337	MYB-BS involved in drought-inducibility		ClassIA	LOC_Os12g01550	6	4	1				1						3	1		1		2		1				9
LOC_Os01g14030	MBS	CAACTG	1514	1520	MYB-BS involved in drought-inducibility		Total No. of specific element		116	71	56	38	13	27	56	1	22	9	10	12	25	31	3	13	5	7	17	22	3	3	1
LOC_Os01g14030	MBSI	aaaAaaC(G/C)GTTA	858	868.5	MYB-BS involved in flavonoid bisynthesis gene regulation
LOC_Os01g14030	RY-element	CATGCATG	1979	1987	Seed-specific regulation
LOC_Os01g14030	TC-rich repeats	GTTTTCTTAC	254	263	Defense and stress responsiveness
LOC_Os01g14030	TGA-element	AACGAC	68	74	Auxin-responsive element
LOC_Os01g14030	TGA-element	AACGAC	377	383	Auxin-responsive element
LOC_Os01g14030	TGACG-motif	TGACG	323	328	MeJA-responsiveness
LOC_Os01g32770	ABRE	ACGTG	487	492	Abscisic acid responsiveness
LOC_Os01g32770	ABRE	ACGTG	890	895	Abscisic acid responsiveness
LOC_Os01g32770	ABRE	ACGTG	1161	1166	Abscisic acid responsiveness
LOC_Os01g32770	ABRE	ACGTG	1517	1522	Abscisic acid responsiveness
LOC_Os01g32770	ABRE	ACGTG	1656	1661	Abscisic acid responsiveness
LOC_Os01g32770	ABRE	AACCCGG	1928	1935	Abscisic acid responsiveness
LOC_Os01g32770	ARE	AAACCA	492	498	Anaerobic induction
LOC_Os01g32770	ARE	AAACCA	1854	1860	Anaerobic induction
LOC_Os01g32770	ARE	AAACCA	1942	1948	Anaerobic induction
LOC_Os01g32770	AuxRR-core	GGTCCAT	219	226	cis-acting regulatory element involved in auxin responsiveness
LOC_Os01g32770	CGTCA-motif	CGTCA	1519	1524	MeJA-responsiveness
LOC_Os01g32770	GARE-motif	TCTGTTG	764	771	Gibberellin-responsive element
LOC_Os01g32770	GCN4_motif	TGAGTCA	1506	1513	cis-regulatory element involved in endosperm expression
LOC_Os01g32770	GT1-motif	GGTTAAT	1329	1336	Light Responsive element
LOC_Os01g32770	LTR	CCGAAA	1771	1777	Low-temperature responsiveness
LOC_Os01g32770	LTR	CCGAAA	1939	1945	Low-temperature responsiveness
LOC_Os01g32770	MBS	CAACTG	561	567	MYB-BS involved in drought-inducibility
LOC_Os01g32770	MBS	CAACTG	1311	1317	MYB-BS involved in drought-inducibility
LOC_Os01g32770	MBS	CAACTG	1344	1350	MYB-BS involved in drought-inducibility
LOC_Os01g32770	Sp1	GGGCGG	975	981	Light Responsive element
LOC_Os01g32770	Sp1	GGGCGG	1871	1877	Light Responsive element
LOC_Os01g32770	TCA-element	CCATCTTTTT	1749	1758	Salicylic acid responsiveness
LOC_Os01g32770	TGACG-motif	TGACG	1519	1524	MeJA-responsiveness
LOC_Os01g39040	ABRE	ACGTG	1797	1802	Abscisic acid responsiveness
LOC_Os01g39040	ABRE	ACGTG	1807	1812	Abscisic acid responsiveness
LOC_Os01g39040	ABRE	GCCGCGTGGC	1847	1856	Abscisic acid responsiveness
LOC_Os01g39040	ABRE	ACGTG	1863	1868	Abscisic acid responsiveness
LOC_Os01g39040	ARE	AAACCA	573	579	Anaerobic induction
LOC_Os01g39040	CGTCA-motif	CGTCA	1372	1377	MeJA-responsiveness
LOC_Os01g39040	CGTCA-motif	CGTCA	1795	1800	MeJA-responsiveness
LOC_Os01g39040	LTR	CCGAAA	464	470	Low-temperature responsiveness
LOC_Os01g39040	MRE	AACCTAA	16	23	MYB-BS involved in light responsiveness
LOC_Os01g39040	Sp1	GGGCGG	1445	1451	Light Responsive element
LOC_Os01g39040	Sp1	GGGCGG	1693	1699	Light Responsive element
LOC_Os01g39040	Sp1	GGGCGG	1949	1955	Light Responsive element
LOC_Os01g39040	TCA-element	TCAGAAGAGG	97	106	Salicylic acid responsiveness
LOC_Os01g39040	TGA-element	AACGAC	69	75	Auxin-responsive element
LOC_Os01g39040	TGACG-motif	TGACG	1372	1377	MeJA-responsiveness
LOC_Os01g39040	TGACG-motif	TGACG	1795	1800	MeJA-responsiveness
LOC_Os01g39070	ABRE	ACGTG	1792	1797	Abscisic acid responsiveness
LOC_Os01g39070	ABRE	ACGTG	1803	1808	Abscisic acid responsiveness
LOC_Os01g39070	ARE	AAACCA	1659	1665	Anaerobic induction
LOC_Os01g39070	ARE	AAACCA	1736	1742	Anaerobic induction
LOC_Os01g39070	CAT-box	GCCACT	219	225	Meristem expression
LOC_Os01g39070	CGTCA-motif	CGTCA	204	209	MeJA-responsiveness
LOC_Os01g39070	GT1-motif	GGTTAAT	1026	1033	Light Responsive element
LOC_Os01g39070	GT1-motif	GGTTAA	1027	1033	Light Responsive element
LOC_Os01g39070	LTR	CCGAAA	1449	1455	Low-temperature responsiveness
LOC_Os01g39070	MBS	CAACTG	578	584	MYB-BS involved in drought-inducibility
LOC_Os01g39070	RY-element	CATGCATG	1653	1661	Seed-specific regulation
LOC_Os01g39070	Sp1	GGGCGG	248	254	Light Responsive element
LOC_Os01g39070	Sp1	GGGCGG	462	468	Light Responsive element
LOC_Os01g39070	Sp1	GGGCGG	571	577	Light Responsive element
LOC_Os01g39070	Sp1	GGGCGG	678	684	Light Responsive element
LOC_Os01g39070	TGA-element	AACGAC	764	770	Auxin-responsive element
LOC_Os01g39070	TGACG-motif	TGACG	204	209	MeJA-responsiveness
LOC_Os01g39150	ABRE	ACGTG	1031	1036	Abscisic acid responsiveness
LOC_Os01g39150	ABRE	CACGTG	1305	1311	Abscisic acid responsiveness
LOC_Os01g39150	ABRE	ACGTG	1306	1311	Abscisic acid responsiveness
LOC_Os01g39150	ARE	AAACCA	144	150	Anaerobic induction
LOC_Os01g39150	ARE	AAACCA	264	270	Anaerobic induction
LOC_Os01g39150	ARE	AAACCA	531	537	Anaerobic induction
LOC_Os01g39150	ARE	AAACCA	638	644	Anaerobic induction
LOC_Os01g39150	CGTCA-motif	CGTCA	1050	1055	MeJA-responsiveness
LOC_Os01g39150	GT1-motif	GGTTAA	289	295	Light Responsive element
LOC_Os01g39150	GT1-motif	GGTTAAT	447	454	Light Responsive element
LOC_Os01g39150	LTR	CCGAAA	454	460	Low-temperature responsiveness
LOC_Os01g39150	LTR	CCGAAA	695	701	Low-temperature responsiveness
LOC_Os01g39150	LTR	CCGAAA	761	767	Low-temperature responsiveness
LOC_Os01g39150	MRE	AACCTAA	148	155	MYB-BS involved in light responsiveness
LOC_Os01g39150	P-box	CCTTTTG	54	61	Gibberellin-responsive element
LOC_Os01g39150	Sp1	GGGCGG	1202	1208	Light Responsive element
LOC_Os01g39150	TC-rich repeats	ATTCTCTAAC	437	446	Defense and stress responsiveness
LOC_Os01g39150	TGA-element	AACGAC	1856	1862	Auxin-responsive element
LOC_Os01g39150	TGACG-motif	TGACG	1050	1055	MeJA-responsiveness
LOC_Os01g39160	ABRE	ACGTG	1863	1868	Abscisic acid responsiveness
LOC_Os01g39160	ARE	AAACCA	634	640	Anaerobic induction
LOC_Os01g39160	ARE	AAACCA	771	777	Anaerobic induction
LOC_Os01g39160	ARE	AAACCA	1430	1436	Anaerobic induction
LOC_Os01g39160	ARE	AAACCA	1537	1543	Anaerobic induction
LOC_Os01g39160	CGTCA-motif	CGTCA	1024	1029	MeJA-responsiveness
LOC_Os01g39160	GCN4_motif	TGAGTCA	1126	1133	cis-regulatory element involved in endosperm expression
LOC_Os01g39160	GT1-motif	GGTTAA	845	851	Light Responsive element
LOC_Os01g39160	GT1-motif	GGTTAAT	1133	1140	Light Responsive element
LOC_Os01g39160	MBS	CAACTG	15	21	MYB-BS involved in drought-inducibility
LOC_Os01g39160	TCA-element	CCATCTTTTT	627	636	Salicylic acid responsiveness
LOC_Os01g39160	TCA-element	CCATCTTTTT	1738	1747	Salicylic acid responsiveness
LOC_Os01g39160	TGACG-motif	TGACG	1024	1029	MeJA-responsiveness
LOC_Os01g39180	ABRE	ACGTG	186	191	Abscisic acid responsiveness
LOC_Os01g39180	ABRE	ACGTG	748	753	Abscisic acid responsiveness
LOC_Os01g39180	ABRE	GCCGCGTGGC	1543	1552	Abscisic acid responsiveness
LOC_Os01g39180	ARE	AAACCA	499	505	Anaerobic induction
LOC_Os01g39180	AuxRR-core	GGTCCAT	1591	1598	cis-acting regulatory element involved in auxin responsiveness
LOC_Os01g39180	CAT-box	GCCACT	886	892	Meristem expression
LOC_Os01g39180	CAT-box	GCCACT	1106	1112	Meristem expression
LOC_Os01g39180	CAT-box	GCCACT	1906	1912	Meristem expression
LOC_Os01g39180	CGTCA-motif	CGTCA	52	57	MeJA-responsiveness
LOC_Os01g39180	LTR	CCGAAA	300	306	Low-temperature responsiveness
LOC_Os01g39180	LTR	CCGAAA	1239	1245	Low-temperature responsiveness
LOC_Os01g39180	LTR	CCGAAA	1336	1342	Low-temperature responsiveness
LOC_Os01g39180	MBS	CAACTG	960	966	MYB-BS involved in drought-inducibility
LOC_Os01g39180	MBS	CAACTG	1072	1078	MYB-BS involved in drought-inducibility
LOC_Os01g39180	P-box	CCTTTTG	38	45	Gibberellin-responsive element
LOC_Os01g39180	TGA-element	AACGAC	541	547	Auxin-responsive element
LOC_Os01g39180	TGACG-motif	TGACG	52	57	MeJA-responsiveness
LOC_Os01g39220	AAAC-motif	CAAAACCT	556	567	Light Responsive element
LOC_Os01g39220	ABRE	ACGTG	313	318	Abscisic acid responsiveness
LOC_Os01g39220	ABRE	ACGTG	645	650	Abscisic acid responsiveness
LOC_Os01g39220	ABRE	CACGTG	1609	1615	Abscisic acid responsiveness
LOC_Os01g39220	ABRE	ACGTG	1610	1615	Abscisic acid responsiveness
LOC_Os01g39220	ABRE	ACGTG	1790	1795	Abscisic acid responsiveness
LOC_Os01g39220	ARE	AAACCA	937	943	Anaerobic induction
LOC_Os01g39220	ARE	AAACCA	1727	1733	Anaerobic induction
LOC_Os01g39220	CGTCA-motif	CGTCA	1141	1146	MeJA-responsiveness
LOC_Os01g39220	CGTCA-motif	CGTCA	1374	1379	MeJA-responsiveness
LOC_Os01g39220	TGACG-motif	TGACG	1141	1146	MeJA-responsiveness
LOC_Os01g39220	TGACG-motif	TGACG	1374	1379	MeJA-responsiveness
LOC_Os01g56530	ABRE	GCCGCGTGGC	1901	1910	Abscisic acid responsiveness
LOC_Os01g56530	ARE	AAACCA	445	451	Anaerobic induction
LOC_Os01g56530	CAT-box	GCCACT	1946	1952	Meristem expression
LOC_Os01g56530	GARE-motif	TCTGTTG	1427	1434	Gibberellin-responsive element
LOC_Os01g56530	MBS	CAACTG	349	355	MYB-BS involved in drought-inducibility
LOC_Os01g56530	MBS	CAACTG	644	650	MYB-BS involved in drought-inducibility
LOC_Os01g56530	MBS	CAACTG	1337	1343	MYB-BS involved in drought-inducibility
LOC_Os01g56530	MRE	AACCTAA	358	365	MYB-BS involved in light responsiveness
LOC_Os01g56530	TC-rich repeats	GTTTTCTTAC	97	106	Defense and stress responsiveness
LOC_Os01g56530	TC-rich repeats	ATTCTCTAAC	1185	1194	Defense and stress responsiveness
LOC_Os01g56530	TGA-element	AACGAC	1216	1222	Auxin-responsive element
LOC_Os01g56530	TGA-element	AACGAC	1771	1777	Auxin-responsive element
LOC_Os01g60960	ABRE	ACGTG	1335	1340	Abscisic acid responsiveness
LOC_Os01g60960	ABRE	CGTACGTGCA	1338	1347	Abscisic acid responsiveness
LOC_Os01g60960	ABRE	GACACGTACGT	1652	1662	Abscisic acid responsiveness
LOC_Os01g60960	ABRE	ACGTG	1656	1661	Abscisic acid responsiveness
LOC_Os01g60960	ARE	AAACCA	1308	1314	Anaerobic induction
LOC_Os01g60960	CAT-box	GCCACT	88	94	Meristem expression
LOC_Os01g60960	CGTCA-motif	CGTCA	249	254	MeJA-responsiveness
LOC_Os01g60960	CGTCA-motif	CGTCA	270	275	MeJA-responsiveness
LOC_Os01g60960	CGTCA-motif	CGTCA	456	461	MeJA-responsiveness
LOC_Os01g60960	CGTCA-motif	CGTCA	585	590	MeJA-responsiveness
LOC_Os01g60960	GARE-motif	TCTGTTG	204	211	Gibberellin-responsive element
LOC_Os01g60960	LTR	CCGAAA	1028	1034	Low-temperature responsiveness
LOC_Os01g60960	LTR	CCGAAA	1542	1548	Low-temperature responsiveness
LOC_Os01g60960	LTR	CCGAAA	1570	1576	Low-temperature responsiveness
LOC_Os01g60960	TCA-element	TCAGAAGAGG	41	50	Salicylic acid responsiveness
LOC_Os01g60960	TCA-element	CCATCTTTTT	679	688	Salicylic acid responsiveness
LOC_Os01g60960	TGACG-motif	TGACG	249	254	MeJA-responsiveness
LOC_Os01g60960	TGACG-motif	TGACG	270	275	MeJA-responsiveness
LOC_Os01g60960	TGACG-motif	TGACG	456	461	MeJA-responsiveness
LOC_Os01g60960	TGACG-motif	TGACG	585	590	MeJA-responsiveness
LOC_Os01g66590	AACA_motif	TAACAAACTCCA	1109	1120	Endosperm-specific negative expression
LOC_Os01g66590	AACA_motif	TAACAAACTCCA	1433	1444	Endosperm-specific negative expression
LOC_Os01g66590	ABRE	ACGTG	1031	1036	Abscisic acid responsiveness
LOC_Os01g66590	ABRE	ACGTG	1355	1360	Abscisic acid responsiveness
LOC_Os01g66590	ABRE	ACGTG	1665	1670	Abscisic acid responsiveness
LOC_Os01g66590	ABRE	GCAACGTGTC	1673	1682	Abscisic acid responsiveness
LOC_Os01g66590	ABRE	ACGTG	1676	1681	Abscisic acid responsiveness
LOC_Os01g66590	CGTCA-motif	CGTCA	743	748	MeJA-responsiveness
LOC_Os01g66590	CGTCA-motif	CGTCA	932	937	MeJA-responsiveness
LOC_Os01g66590	CGTCA-motif	CGTCA	1240	1245	MeJA-responsiveness
LOC_Os01g66590	GT1-motif	GGTTAA	689	695	Light Responsive element
LOC_Os01g66590	GT1-motif	GGTTAA	691	697	Light Responsive element
LOC_Os01g66590	TC-rich repeats	GTTTTCTTAC	221	230	Defense and stress responsiveness
LOC_Os01g66590	TCA-element	CCATCTTTTT	1751	1760	Salicylic acid responsiveness
LOC_Os01g66590	TGA-element	AACGAC	1152	1158	Auxin-responsive element
LOC_Os01g66590	TGA-element	AACGAC	1476	1482	Auxin-responsive element
LOC_Os01g66590	TGACG-motif	TGACG	743	748	MeJA-responsiveness
LOC_Os01g66590	TGACG-motif	TGACG	932	937	MeJA-responsiveness
LOC_Os01g66590	TGACG-motif	TGACG	1240	1245	MeJA-responsiveness
LOC_Os02g57490	ABRE	TACGGTC	45	52	Abscisic acid responsiveness
LOC_Os02g57490	ABRE	CGTACGTGCA	593	603	Abscisic acid responsiveness
LOC_Os02g57490	ABRE	ACGTG	596	601	Abscisic acid responsiveness
LOC_Os02g57490	ABRE	ACGTG	1887	1892	Abscisic acid responsiveness
LOC_Os02g57490	ARE	AAACCA	569	575	Anaerobic induction
LOC_Os02g57490	CAT-box	GCCACT	1234	1240	Meristem expression
LOC_Os02g57490	CGTCA-motif	CGTCA	768	773	MeJA-responsiveness
LOC_Os02g57490	GT1-motif	GGTTAAT	39	46	Light Responsive element
LOC_Os02g57490	GT1-motif	GGTTAA	241	247	Light Responsive element
LOC_Os02g57490	GT1-motif	GGTTAA	1020	1026	Light Responsive element
LOC_Os02g57490	GT1-motif	GGTTAAT	1821	1828	Light Responsive element
LOC_Os02g57490	LTR	CCGAAA	1004	1010	Low-temperature responsiveness
LOC_Os02g57490	MBS	CAACTG	178	184	MYB-BS involved in drought-inducibility
LOC_Os02g57490	MBS	CAACTG	817	823	MYB-BS involved in drought-inducibility
LOC_Os02g57490	MBS	CAACTG	1703	1709	MYB-BS involved in drought-inducibility
LOC_Os02g57490	MRE	AACCTAA	405	412	MYB-BS involved in light responsiveness
LOC_Os02g57490	RY-element	CATGCATG	90	98	Seed-specific regulation
LOC_Os02g57490	TCA-element	TCAGAAGAGG	686	695	Salicylic acid responsiveness
LOC_Os02g57490	TCA-element	CCATCTTTTT	1028	1037	Salicylic acid responsiveness
LOC_Os02g57490	TGACG-motif	TGACG	768	773	MeJA-responsiveness
LOC_Os03g05500	AAAC-motif	CAAAACCT	741	752	Light Responsive element
LOC_Os03g05500	ABRE	AACCCGG	380	387	Abscisic acid responsiveness
LOC_Os03g05500	ABRE	ACGTG	406	411	Abscisic acid responsiveness
LOC_Os03g05500	ABRE	ACGTG	593	598	Abscisic acid responsiveness
LOC_Os03g05500	ARE	AAACCA	437	443	Anaerobic induction
LOC_Os03g05500	ARE	AAACCA	1262	1268	Anaerobic induction
LOC_Os03g05500	CGTCA-motif	CGTCA	203	208	MeJA-responsiveness
LOC_Os03g05500	GCN4_motif	TGAGTCA	81	88	cis-regulatory element involved in endosperm expression
LOC_Os03g05500	GT1-motif	GGTTAA	626	632	Light Responsive element
LOC_Os03g05500	GT1-motif	GGTTAA	979	985	Light Responsive element
LOC_Os03g05500	P-box	CCTTTTG	441	448	Gibberellin-responsive element
LOC_Os03g05500	P-box	CCTTTTG	458	465	Gibberellin-responsive element
LOC_Os03g05500	TGACG-motif	TGACG	203	208	MeJA-responsiveness
LOC_Os03g05510	ABRE	ACGTG	41	46	Abscisic acid responsiveness
LOC_Os03g05510	ABRE	ACGTG	235	240	Abscisic acid responsiveness
LOC_Os03g05510	ABRE	ACGTG	1302	1307	Abscisic acid responsiveness
LOC_Os03g05510	ARE	AAACCA	500	506	Anaerobic induction
LOC_Os03g05510	ARE	AAACCA	1176	1182	Anaerobic induction
LOC_Os03g05510	ARE	AAACCA	1496	1502	Anaerobic induction
LOC_Os03g05510	CGTCA-motif	CGTCA	204	209	MeJA-responsiveness
LOC_Os03g05510	CGTCA-motif	CGTCA	379	384	MeJA-responsiveness
LOC_Os03g05510	MBS	CAACTG	929	935	MYB-BS involved in drought-inducibility
LOC_Os03g05510	MBS	CAACTG	1037	1043	MYB-BS involved in drought-inducibility
LOC_Os03g05510	MBSI	TTTTTACGGTTA	84	95	MYB-BS involved in flavonoid bisynthesis gene regulation
LOC_Os03g05510	TC-rich repeats	GTTTTCTTAC	1011	1020	Defense and stress responsiveness
LOC_Os03g05510	TGACG-motif	TGACG	204	209	MeJA-responsiveness
LOC_Os03g05510	TGACG-motif	TGACG	379	384	MeJA-responsiveness
LOC_Os03g14270	ABRE	ACGTG	535	540	Abscisic acid responsiveness
LOC_Os03g14270	ABRE	CACGTG	1123	1129	Abscisic acid responsiveness
LOC_Os03g14270	ABRE	ACGTG	1124	1129	Abscisic acid responsiveness
LOC_Os03g14270	ABRE	ACGTG	1249	1254	Abscisic acid responsiveness
LOC_Os03g14270	CAT-box	GCCACT	1253	1259	Meristem expression
LOC_Os03g14270	CGTCA-motif	CGTCA	153	158	MeJA-responsiveness
LOC_Os03g14270	CGTCA-motif	CGTCA	1016	1021	MeJA-responsiveness
LOC_Os03g14270	GT1-motif	GGTTAA	133	139	Light Responsive element
LOC_Os03g14270	GT1-motif	GGTTAA	1725	1731	Light Responsive element
LOC_Os03g14270	LTR	CCGAAA	247	253	Low-temperature responsiveness
LOC_Os03g14270	MSA-like	TCCAACGGT	234	243	Cell cycle regulation
LOC_Os03g14270	P-box	CCTTTTG	1767	1774	Gibberellin-responsive element
LOC_Os03g14270	RY-element	CATGCATG	410	418	Seed-specific regulation
LOC_Os03g14270	RY-element	CATGCATG	738	746	Seed-specific regulation
LOC_Os03g14270	RY-element	CATGCATG	1366	1374	Seed-specific regulation
LOC_Os03g14270	Sp1	GGGCGG	556	562	Light Responsive element
LOC_Os03g14270	TCA-element	TCAGAAGAGG	762	771	Salicylic acid responsiveness
LOC_Os03g14270	TGACG-motif	TGACG	153	158	MeJA-responsiveness
LOC_Os03g14270	TGACG-motif	TGACG	1016	1021	MeJA-responsiveness
LOC_Os03g17810	ABRE	CGTACGTGCA	585	594	Abscisic acid responsiveness
LOC_Os03g17810	ABRE	ACGTG	905	910	Abscisic acid responsiveness
LOC_Os03g17810	ABRE	ACGTG	1492	1497	Abscisic acid responsiveness
LOC_Os03g17810	ABRE	ACGTG	1808	1813	Abscisic acid responsiveness
LOC_Os03g17810	ABRE	ACGTG	1883	1888	Abscisic acid responsiveness
LOC_Os03g17810	ABRE	ACGTG	1952	1957	Abscisic acid responsiveness
LOC_Os03g17810	ARE	AAACCA	919	925	Anaerobic induction
LOC_Os03g17810	ARE	AAACCA	963	969	Anaerobic induction
LOC_Os03g17810	ARE	AAACCA	987	993	Anaerobic induction
LOC_Os03g17810	CGTCA-motif	CGTCA	1002	1007	MeJA-responsiveness
LOC_Os03g17810	GT1-motif	GGTTAA	1309	1315	Light Responsive element
LOC_Os03g17810	MBS	CAACTG	983	989	MYB-BS involved in drought-inducibility
LOC_Os03g17810	MRE	AACCTAA	463	470	MYB-BS involved in light responsiveness
LOC_Os03g17810	RY-element	CATGCATG	1716	1724	Seed-specific regulation
LOC_Os03g17810	Sp1	GGGCGG	849	855	Light Responsive element
LOC_Os03g17810	TGA-element	AACGAC	1439	1445	Auxin-responsive element
LOC_Os03g17810	TGACG-motif	TGACG	1002	1007	MeJA-responsiveness
LOC_Os03g33090	ABRE	ACGTG	1734	1739	Abscisic acid responsiveness
LOC_Os03g33090	ARE	AAACCA	1398	1404	Anaerobic induction
LOC_Os03g33090	ARE	AAACCA	1431	1437	Anaerobic induction
LOC_Os03g33090	CGTCA-motif	CGTCA	403	408	MeJA-responsiveness
LOC_Os03g33090	GCN4_motif	TGAGTCA	1583	1590	cis-regulatory element involved in endosperm expression
LOC_Os03g33090	GT1-motif	GGTTAA	1932	1938	Light Responsive element
LOC_Os03g33090	MBS	CAACTG	843	849	MYB-BS involved in drought-inducibility
LOC_Os03g33090	Sp1	GGGCGG	1599	1605	Light Responsive element
LOC_Os03g33090	Sp1	GGGCGG	1604	1610	Light Responsive element
LOC_Os03g33090	Sp1	GGGCGG	1853	1859	Light Responsive element
LOC_Os03g33090	TGACG-motif	TGACG	403	408	MeJA-responsiveness
LOC_Os03g41330	ABRE	ACGTG	933	938	Abscisic acid responsiveness
LOC_Os03g41330	ABRE	CACGTG	1499	1505	Abscisic acid responsiveness
LOC_Os03g41330	ABRE	ACGTG	1500	1505	Abscisic acid responsiveness
LOC_Os03g41330	ARE	AAACCA	133	139	Anaerobic induction
LOC_Os03g41330	ARE	AAACCA	1330	1336	Anaerobic induction
LOC_Os03g41330	CAT-box	GCCACT	824	830	Meristem expression
LOC_Os03g41330	CAT-box	GCCACT	1883	1889	Meristem expression
LOC_Os03g41330	CGTCA-motif	CGTCA	903	908	MeJA-responsiveness
LOC_Os03g41330	CGTCA-motif	CGTCA	906	911	MeJA-responsiveness
LOC_Os03g41330	GT1-motif	GGTTAAT	410	417	Light Responsive element
LOC_Os03g41330	LTR	CCGAAA	1311	1317	Low-temperature responsiveness
LOC_Os03g41330	MBS	CAACTG	1731	1737	MYB-BS involved in drought-inducibility
LOC_Os03g41330	TGACG-motif	TGACG	903	908	MeJA-responsiveness
LOC_Os03g41330	TGACG-motif	TGACG	906	911	MeJA-responsiveness
LOC_Os03g41600	ABRE	TACGGTC	580	587	Abscisic acid responsiveness
LOC_Os03g41600	ABRE	TACGTGTC	712	720	Abscisic acid responsiveness
LOC_Os03g41600	ABRE	ACGTG	713	718	Abscisic acid responsiveness
LOC_Os03g41600	ABRE	ACGTG	1781	1786	Abscisic acid responsiveness
LOC_Os03g41600	ARE	AAACCA	269	275	Anaerobic induction
LOC_Os03g41600	ARE	AAACCA	1846	1852	Anaerobic induction
LOC_Os03g41600	CGTCA-motif	CGTCA	80	85	MeJA-responsiveness
LOC_Os03g41600	CGTCA-motif	CGTCA	235	240	MeJA-responsiveness
LOC_Os03g41600	CGTCA-motif	CGTCA	572	577	MeJA-responsiveness
LOC_Os03g41600	CGTCA-motif	CGTCA	1333	1338	MeJA-responsiveness
LOC_Os03g41600	CGTCA-motif	CGTCA	1725	1730	MeJA-responsiveness
LOC_Os03g41600	GT1-motif	GGTTAA	333	339	Light Responsive element
LOC_Os03g41600	Sp1	GGGCGG	1493	1499	Light Responsive element
LOC_Os03g41600	TC-rich repeats	GTTTTCTTAC	773	782	Defense and stress responsiveness
LOC_Os03g41600	TGACG-motif	TGACG	80	85	MeJA-responsiveness
LOC_Os03g41600	TGACG-motif	TGACG	235	240	MeJA-responsiveness
LOC_Os03g41600	TGACG-motif	TGACG	572	577	MeJA-responsiveness
LOC_Os03g41600	TGACG-motif	TGACG	1333	1338	MeJA-responsiveness
LOC_Os03g41600	TGACG-motif	TGACG	1725	1730	MeJA-responsiveness
LOC_Os03g45750	ABRE	ACGTG	178	183	Abscisic acid responsiveness
LOC_Os03g45750	ABRE	ACGTG	606	611	Abscisic acid responsiveness
LOC_Os03g45750	ABRE	GCAACGTGTC	828	837	Abscisic acid responsiveness
LOC_Os03g45750	ABRE	ACGTG	1570	1575	Abscisic acid responsiveness
LOC_Os03g45750	AuxRR-core	GGTCCAT	1254	1261	cis-acting regulatory element involved in auxin responsiveness
LOC_Os03g45750	CAT-box	GCCACT	1079	1085	Meristem expression
LOC_Os03g45750	CGTCA-motif	CGTCA	71	76	MeJA-responsiveness
LOC_Os03g45750	CGTCA-motif	CGTCA	1179	1184	MeJA-responsiveness
LOC_Os03g45750	CGTCA-motif	CGTCA	1199	1204	MeJA-responsiveness
LOC_Os03g45750	GT1-motif	GGTTAAT	1070	1077	Light Responsive element
LOC_Os03g45750	LTR	CCGAAA	1685	1691	Low-temperature responsiveness
LOC_Os03g45750	MBS	CAACTG	302	308	MYB-BS involved in drought-inducibility
LOC_Os03g45750	MBS	CAACTG	1989	1995	MYB-BS involved in drought-inducibility
LOC_Os03g45750	P-box	CCTTTTG	350	357	Gibberellin-responsive element
LOC_Os03g45750	RY-element	CATGCATG	1910	1918	Seed-specific regulation
LOC_Os03g45750	TCA-element	CCATCTTTTT	383	392	Salicylic acid responsiveness
LOC_Os03g45750	TGACG-motif	TGACG	71	76	MeJA-responsiveness
LOC_Os03g45750	TGACG-motif	TGACG	1179	1184	MeJA-responsiveness
LOC_Os03g45750	TGACG-motif	TGACG	1199	1204	MeJA-responsiveness
LOC_Os03g57670	ABRE	ACGTG	1555	1560	Abscisic acid responsiveness
LOC_Os03g57670	ABRE	ACGTG	1687	1692	Abscisic acid responsiveness
LOC_Os03g57670	ARE	AAACCA	912	918	Anaerobic induction
LOC_Os03g57670	ARE	AAACCA	1081	1087	Anaerobic induction
LOC_Os03g57670	ARE	AAACCA	1161	1167	Anaerobic induction
LOC_Os03g57670	CAT-box	GCCACT	201	207	Meristem expression
LOC_Os03g57670	CAT-box	GCCACT	520	526	Meristem expression
LOC_Os03g57670	CGTCA-motif	CGTCA	1324	1329	MeJA-responsiveness
LOC_Os03g57670	CGTCA-motif	CGTCA	1510	1515	MeJA-responsiveness
LOC_Os03g57670	GARE-motif	TCTGTTG	1003	1010	Gibberellin-responsive element
LOC_Os03g57670	GT1-motif	GGTTAA	1222	1228	Light Responsive element
LOC_Os03g57670	P-box	CCTTTTG	43	50	Gibberellin-responsive element
LOC_Os03g57670	P-box	CCTTTTG	102	109	Gibberellin-responsive element
LOC_Os03g57670	Sp1	GGGCGG	1179	1185	Light Responsive element
LOC_Os03g57670	TGA-element	AACGAC	348	354	Auxin-responsive element
LOC_Os03g57670	TGACG-motif	TGACG	1324	1329	MeJA-responsiveness
LOC_Os03g57670	TGACG-motif	TGACG	1510	1515	MeJA-responsiveness
LOC_Os05g03160	ABRE	ACGTG	190	195	Abscisic acid responsiveness
LOC_Os05g03160	ABRE	ACGTG	248	253	Abscisic acid responsiveness
LOC_Os05g03160	ABRE	ACGTG	1151	1156	Abscisic acid responsiveness
LOC_Os05g03160	CAT-box	GCCACT	1588	1594	Meristem expression
LOC_Os05g03160	CGTCA-motif	CGTCA	187	192	MeJA-responsiveness
LOC_Os05g03160	CGTCA-motif	CGTCA	801	806	MeJA-responsiveness
LOC_Os05g03160	GT1-motif	GGTTAA	330	336	Light Responsive element
LOC_Os05g03160	MBS	CAACTG	181	187	MYB-BS involved in drought-inducibility
LOC_Os05g03160	MBS	CAACTG	1774	1780	MYB-BS involved in drought-inducibility
LOC_Os05g03160	MBSI	aaaAaaC(G/C)GTTA	323	333.5	MYB-BS involved in flavonoid bisynthesis gene regulation
LOC_Os05g03160	MRE	AACCTAA	1530	1537	MYB-BS involved in light responsiveness
LOC_Os05g03160	TCA-element	CCATCTTTTT	1362	1371	Salicylic acid responsiveness
LOC_Os05g03160	TGACG-motif	TGACG	187	192	MeJA-responsiveness
LOC_Os05g03160	TGACG-motif	TGACG	801	806	MeJA-responsiveness
LOC_Os05g07270	ARE	AAACCA	1740	1746	Anaerobic induction
LOC_Os05g07270	CAT-box	GCCACT	1044	1050	Meristem expression
LOC_Os05g07270	CGTCA-motif	CGTCA	1904	1909	MeJA-responsiveness
LOC_Os05g07270	GT1-motif	GGTTAA	482	488	Light Responsive element
LOC_Os05g07270	TGACG-motif	TGACG	1904	1909	MeJA-responsiveness
LOC_Os05g27980	ABRE	CGTACGTGCA	1062	1071	Abscisic acid responsiveness
LOC_Os05g27980	ABRE	ACGTG	1068	1073	Abscisic acid responsiveness
LOC_Os05g27980	ABRE	GACACGTGGC	1772	1781	Abscisic acid responsiveness
LOC_Os05g27980	ARE	AAACCA	148	154	Anaerobic induction
LOC_Os05g27980	ARE	AAACCA	157	163	Anaerobic induction
LOC_Os05g27980	ARE	AAACCA	1406	1412	Anaerobic induction
LOC_Os05g27980	CGTCA-motif	CGTCA	1447	1452	MeJA-responsiveness
LOC_Os05g27980	GT1-motif	GGTTAAT	1515	1522	Light Responsive element
LOC_Os05g27980	GT1-motif	GGTTAAT	1690	1697	Light Responsive element
LOC_Os05g27980	GT1-motif	GGTTAA	1691	1697	Light Responsive element
LOC_Os05g27980	MRE	AACCTAA	1638	1645	MYB-BS involved in light responsiveness
LOC_Os05g27980	MRE	AACCTAA	1877	1884	MYB-BS involved in light responsiveness
LOC_Os05g27980	RY-element	CATGCATG	1301	1309	Seed-specific regulation
LOC_Os05g27980	RY-element	CATGCATG	1313	1321	Seed-specific regulation
LOC_Os05g27980	TGA-element	AACGAC	1811	1817	Auxin-responsive element
LOC_Os05g27980	TGACG-motif	TGACG	1447	1452	MeJA-responsiveness
LOC_Os05g34450	ABRE	CACGTG	388	394	Abscisic acid responsiveness
LOC_Os05g34450	ABRE	ACGTG	389	394	Abscisic acid responsiveness
LOC_Os05g34450	ABRE	ACGTG	767	772	Abscisic acid responsiveness
LOC_Os05g34450	ARE	AAACCA	627	633	Anaerobic induction
LOC_Os05g34450	ARE	AAACCA	777	783	Anaerobic induction
LOC_Os05g34450	ARE	AAACCA	786	792	Anaerobic induction
LOC_Os05g34450	ARE	AAACCA	1630	1636	Anaerobic induction
LOC_Os05g34450	CAT-box	GCCACT	8	14	Meristem expression
LOC_Os05g34450	CGTCA-motif	CGTCA	934	939	MeJA-responsiveness
LOC_Os05g34450	CGTCA-motif	CGTCA	1692	1697	MeJA-responsiveness
LOC_Os05g34450	LTR	CCGAAA	783	789	Low-temperature responsiveness
LOC_Os05g34450	MBS	CAACTG	1340	1346	MYB-BS involved in drought-inducibility
LOC_Os05g34450	TCA-element	CCATCTTTTT	922	931	Salicylic acid responsiveness
LOC_Os05g34450	TGACG-motif	TGACG	934	939	MeJA-responsiveness
LOC_Os05g34450	TGACG-motif	TGACG	1692	1697	MeJA-responsiveness
LOC_Os07g40000	ABRE	AACCCGG	1335	1342	Abscisic acid responsiveness
LOC_Os07g40000	ABRE	ACGTG	1361	1366	Abscisic acid responsiveness
LOC_Os07g40000	ARE	AAACCA	698	704	Anaerobic induction
LOC_Os07g40000	ARE	AAACCA	811	817	Anaerobic induction
LOC_Os07g40000	ARE	AAACCA	816	822	Anaerobic induction
LOC_Os07g40000	ARE	AAACCA	970	976	Anaerobic induction
LOC_Os07g40000	ARE	AAACCA	1038	1044	Anaerobic induction
LOC_Os07g40000	ARE	AAACCA	1196	1202	Anaerobic induction
LOC_Os07g40000	CAT-box	GCCACT	1592	1598	Meristem expression
LOC_Os07g40000	CGTCA-motif	CGTCA	400	405	MeJA-responsiveness
LOC_Os07g40000	CGTCA-motif	CGTCA	966	971	MeJA-responsiveness
LOC_Os07g40000	GT1-motif	GGTTAA	1924	1930	Light Responsive element
LOC_Os07g40000	GT1-motif	GGTTAA	1933	1939	Light Responsive element
LOC_Os07g40000	GT1-motif	GGTTAA	1935	1941	Light Responsive element
LOC_Os07g40000	MRE	AACCTAA	1953	1960	MYB-BS involved in light responsiveness
LOC_Os07g40000	Sp1	GGGCGG	120	126	Light Responsive element
LOC_Os07g40000	Sp1	GGGCGG	149	155	Light Responsive element
LOC_Os07g40000	Sp1	GGGCGG	1790	1796	Light Responsive element
LOC_Os07g40000	Sp1	GGGCGG	1892	1898	Light Responsive element
LOC_Os07g40000	TCA-element	CCATCTTTTT	288	297	Salicylic acid responsiveness
LOC_Os07g40000	TGA-element	AACGAC	356	362	Auxin-responsive element
LOC_Os07g40000	TGA-element	AACGAC	362	368	Auxin-responsive element
LOC_Os07g40000	TGA-element	AACGAC	1115	1121	Auxin-responsive element
LOC_Os07g40000	TGACG-motif	TGACG	400	405	MeJA-responsiveness
LOC_Os07g40000	TGACG-motif	TGACG	966	971	MeJA-responsiveness
LOC_Os08g06659	AACA_motif	TAACAAACTCCA	329	340	Endosperm-specific negative expression
LOC_Os08g06659	ABRE	ACGTG	51	56	Abscisic acid responsiveness
LOC_Os08g06659	ABRE	ACGTG	99	104	Abscisic acid responsiveness
LOC_Os08g06659	ABRE	GCCGCGTGGC	361	370	Abscisic acid responsiveness
LOC_Os08g06659	ABRE	ACGTG	481	486	Abscisic acid responsiveness
LOC_Os08g06659	ABRE	CACGTG	598	604	Abscisic acid responsiveness
LOC_Os08g06659	ABRE	ACGTG	599	604	Abscisic acid responsiveness
LOC_Os08g06659	ABRE	ACGTG	1106	1111	Abscisic acid responsiveness
LOC_Os08g06659	AuxRR-core	GGTCCAT	116	123	cis-acting regulatory element involved in auxin responsiveness
LOC_Os08g06659	CAT-box	GCCACT	653	659	Meristem expression
LOC_Os08g06659	CGTCA-motif	CGTCA	413	418	MeJA-responsiveness
LOC_Os08g06659	CGTCA-motif	CGTCA	822	827	MeJA-responsiveness
LOC_Os08g06659	GARE-motif	TCTGTTG	1497	1504	Gibberellin-responsive element
LOC_Os08g06659	MBS	CAACTG	1992	1998	MYB-BS involved in drought-inducibility
LOC_Os08g06659	Sp1	GGGCGG	88	94	Light Responsive element
LOC_Os08g06659	Sp1	GGGCGG	224	230	Light Responsive element
LOC_Os08g06659	Sp1	GGGCGG	451	457	Light Responsive element
LOC_Os08g06659	Sp1	GGGCGG	570	576	Light Responsive element
LOC_Os08g06659	TGA-element	AACGAC	868	874	Auxin-responsive element
LOC_Os08g06659	TGA-element	AACGAC	1890	1896	Auxin-responsive element
LOC_Os08g06659	TGACG-motif	TGACG	413	418	MeJA-responsiveness
LOC_Os08g06659	TGACG-motif	TGACG	822	827	MeJA-responsiveness
LOC_Os08g31080	ABRE	ACGTG	377	382	Abscisic acid responsiveness
LOC_Os08g31080	ARE	AAACCA	848	854	Anaerobic induction
LOC_Os08g31080	ARE	AAACCA	1144	1150	Anaerobic induction
LOC_Os08g31080	GT1-motif	GGTTAA	466	472	Light Responsive element
LOC_Os08g31080	MBS	CAACTG	1764	1770	MYB-BS involved in drought-inducibility
LOC_Os08g31080	MRE	AACCTAA	1131	1138	MYB-BS involved in light responsiveness
LOC_Os08g31080	RY-element	CATGCATG	1773	1781	Seed-specific regulation
LOC_Os08g31080	TCA-element	CCATCTTTTT	943	952	Salicylic acid responsiveness
LOC_Os08g44940	ABRE	ACGTG	3	8	Abscisic acid responsiveness
LOC_Os08g44940	ABRE	CACGTG	331	337	Abscisic acid responsiveness
LOC_Os08g44940	ABRE	ACGTG	332	337	Abscisic acid responsiveness
LOC_Os08g44940	ABRE	ACGTG	1053	1058	Abscisic acid responsiveness
LOC_Os08g44940	ARE	AAACCA	239	245	Anaerobic induction
LOC_Os08g44940	ARE	AAACCA	887	893	Anaerobic induction
LOC_Os08g44940	AuxRR-core	GGTCCAT	665	672	cis-acting regulatory element involved in auxin responsiveness
LOC_Os08g44940	CAT-box	GCCACT	1132	1138	Meristem expression
LOC_Os08g44940	CGTCA-motif	CGTCA	1055	1060	MeJA-responsiveness
LOC_Os08g44940	GT1-motif	GGTTAA	1191	1197	Light Responsive element
LOC_Os08g44940	MBS	CAACTG	1859	1865	MYB-BS involved in drought-inducibility
LOC_Os08g44940	MRE	AACCTAA	1453	1460	MYB-BS involved in light responsiveness
LOC_Os08g44940	TC-rich repeats	GTTTTCTTAC	946	955	Defense and stress responsiveness
LOC_Os08g44940	TGACG-motif	TGACG	1055	1060	MeJA-responsiveness
LOC_Os09g19950	ABRE	ACGTG	298	303	Abscisic acid responsiveness
LOC_Os09g19950	ABRE	ACGTG	1021	1026	Abscisic acid responsiveness
LOC_Os09g19950	ABRE	ACGTG	1627	1632	Abscisic acid responsiveness
LOC_Os09g19950	ABRE	ACGTG	1698	1703	Abscisic acid responsiveness
LOC_Os09g19950	ARE	AAACCA	207	213	Anaerobic induction
LOC_Os09g19950	CAT-box	GCCACT	703	709	Meristem expression
LOC_Os09g19950	CGTCA-motif	CGTCA	481	486	MeJA-responsiveness
LOC_Os09g19950	CGTCA-motif	CGTCA	1161	1166	MeJA-responsiveness
LOC_Os09g19950	CGTCA-motif	CGTCA	1164	1169	MeJA-responsiveness
LOC_Os09g19950	GCN4_motif	TGAGTCA	1718	1725	cis-regulatory element involved in endosperm expression
LOC_Os09g19950	GT1-motif	GGTTAAT	1815	1822	Light Responsive element
LOC_Os09g19950	GT1-motif	GGTTAA	1816	1822	Light Responsive element
LOC_Os09g19950	LTR	CCGAAA	16	22	Low-temperature responsiveness
LOC_Os09g19950	MBS	CAACTG	628	634	MYB-BS involved in drought-inducibility
LOC_Os09g19950	TC-rich repeats	GTTTTCTTAC	1467	1476	Defense and stress responsiveness
LOC_Os09g19950	TCA-element	CCATCTTTTT	1453	1462	Salicylic acid responsiveness
LOC_Os09g19950	TGACG-motif	TGACG	481	486	MeJA-responsiveness
LOC_Os09g19950	TGACG-motif	TGACG	1161	1166	MeJA-responsiveness
LOC_Os09g19950	TGACG-motif	TGACG	1164	1169	MeJA-responsiveness
LOC_Os10g07510	ARE	AAACCA	55	61	Anaerobic induction
LOC_Os10g07510	ARE	AAACCA	183	189	Anaerobic induction
LOC_Os10g07510	ARE	AAACCA	1683	1689	Anaerobic induction
LOC_Os10g07510	LTR	CCGAAA	1517	1523	Low-temperature responsiveness
LOC_Os10g07510	Sp1	GGGCGG	1979	1985	Light Responsive element
LOC_Os10g07510	TC-rich repeats	GTTTTCTTAC	542	551	Defense and stress responsiveness
LOC_Os10g07510	TC-rich repeats	GTTTTCTTAC	1783	1792	Defense and stress responsiveness
LOC_Os11g01550	ABRE	TACGTGTC	1083	1091	Abscisic acid responsiveness
LOC_Os11g01550	ABRE	ACGTG	1084	1089	Abscisic acid responsiveness
LOC_Os11g01550	ABRE	CGTACGTGCA	1120	1129	Abscisic acid responsiveness
LOC_Os11g01550	ABRE	ACGTG	1122	1127	Abscisic acid responsiveness
LOC_Os11g01550	ABRE	ACGTG	1181	1186	Abscisic acid responsiveness
LOC_Os11g01550	ABRE	ACGTG	1389	1394	Abscisic acid responsiveness
LOC_Os11g01550	ABRE	ACGTG	1476	1481	Abscisic acid responsiveness
LOC_Os11g01550	ARE	AAACCA	918	924	Anaerobic induction
LOC_Os11g01550	ARE	AAACCA	1427	1433	Anaerobic induction
LOC_Os11g01550	ARE	AAACCA	1707	1713	Anaerobic induction
LOC_Os11g01550	CGTCA-motif	CGTCA	697	702	MeJA-responsiveness
LOC_Os11g01550	CGTCA-motif	CGTCA	960	965	MeJA-responsiveness
LOC_Os11g01550	GARE-motif	TCTGTTG	173	180	Gibberellin-responsive element
LOC_Os11g01550	LTR	CCGAAA	1711	1717	Low-temperature responsiveness
LOC_Os11g01550	MBS	CAACTG	1375	1381	MYB-BS involved in drought-inducibility
LOC_Os11g01550	P-box	CCTTTTG	517	524	Gibberellin-responsive element
LOC_Os11g01550	TC-rich repeats	GTTTTCTTAC	564	573	Defense and stress responsiveness
LOC_Os11g01550	TC-rich repeats	GTTTTCTTAC	1174	1183	Defense and stress responsiveness
LOC_Os11g01550	TGA-element	AACGAC	818	824	Auxin-responsive element
LOC_Os11g01550	TGA-element	AACGAC	1052	1058	Auxin-responsive element
LOC_Os11g01550	TGA-element	AACGAC	1171	1177	Auxin-responsive element
LOC_Os11g01550	TGACG-motif	TGACG	697	702	MeJA-responsiveness
LOC_Os11g01550	TGACG-motif	TGACG	960	965	MeJA-responsiveness
LOC_Os12g01550	ABRE	TACGTGTC	843	851	Abscisic acid responsiveness
LOC_Os12g01550	ABRE	ACGTG	844	849	Abscisic acid responsiveness
LOC_Os12g01550	ABRE	CGTACGTGCA	880	889	Abscisic acid responsiveness
LOC_Os12g01550	ABRE	ACGTG	882	887	Abscisic acid responsiveness
LOC_Os12g01550	ABRE	ACGTG	1299	1304	Abscisic acid responsiveness
LOC_Os12g01550	ABRE	ACGTG	1386	1391	Abscisic acid responsiveness
LOC_Os12g01550	ARE	AAACCA	248	254	Anaerobic induction
LOC_Os12g01550	ARE	AAACCA	654	660	Anaerobic induction
LOC_Os12g01550	ARE	AAACCA	1337	1343	Anaerobic induction
LOC_Os12g01550	ARE	AAACCA	1612	1618	Anaerobic induction
LOC_Os12g01550	CGTCA-motif	CGTCA	696	701	MeJA-responsiveness
LOC_Os12g01550	GCN4_motif	TGAGTCA	642	649	cis-regulatory element involved in endosperm expression
LOC_Os12g01550	GCN4_motif	TGAGTCA	1928	1935	cis-regulatory element involved in endosperm expression
LOC_Os12g01550	LTR	CCGAAA	1616	1622	Low-temperature responsiveness
LOC_Os12g01550	MBS	CAACTG	1285	1291	MYB-BS involved in drought-inducibility
LOC_Os12g01550	TC-rich repeats	GTTTTCTTAC	300	309	Defense and stress responsiveness
LOC_Os12g01550	TGA-element	AACGAC	553	559	Auxin-responsive element
LOC_Os12g01550	TGA-element	AACGAC	812	818	Auxin-responsive element
LOC_Os12g01550	TGA-element	AACGAC	931	937	Auxin-responsive element
LOC_Os12g01550	TGACG-motif	TGACG	696	701	MeJA-responsiveness

## Sheet: Table S2
Table S2. Results of differential expression analysis under three phytohormone (NAA, GA3 and KT) treatments in Minghui 63
		NAA Vs Seedling2 (Trefoil stage)			GA3 Vs Seedling2 (Trefoil stage)			KT Vs Seedling2 (Trefoil stage)
Probeset	MSU	Fold Change	P value	regulation	Fold Change	P value	regulation	Fold Change	P value	regulation
OsAffx.22801.1.S1_at	LOC_Os01g03890	-0.612517	0.0432753	Down	-0.577836	0.0340222	Down	-0.699869	0.0180261	Down
Os.18280.1.S1_at	LOC_Os01g07480	-0.33593	0.49469		-0.438615	0.391838		-0.246504	0.645441
Os.30523.1.S1_at	LOC_Os01g14030	-0.100754	0.762389		-0.258012	0.471652		-0.0204761	0.950834
Os.22577.1.S1_x_at	LOC_Os01g32770	0.551463	0.0997365		0.180282	0.335052		0.384574	0.0361406	Down
OsAffx.2190.1.S1_at	LOC_Os01g39040	-0.470412	0.0863247		-0.12491	0.587992		-0.160716	0.47179
OsAffx.23571.1.S1_at	LOC_Os01g39070	-0.481488	0.42545		-0.646999	0.320819		-0.331616	0.562414
OsAffx.23574.1.S1_at	LOC_Os01g39150	-0.694243	0.0664028		-0.823437	0.0436948	Down	-0.375949	0.250301
OsAffx.23575.1.S1_x_at	LOC_Os01g39160	-0.0935931	0.129455		-0.0399076	0.510237		0.0814428	0.0785716
OsAffx.23577.1.S1_s_at	LOC_Os01g39180	-0.144705	0.335475		-0.154747	0.325936		0.0482914	0.777131
OsAffx.11623.1.S1_s_at	LOC_Os01g56530	-0.686938	0.027822	Down	-0.592803	0.0566894		-0.68647	0.0278671	Down
Os.42531.1.S1_at	LOC_Os01g60960	0.124659	0.704165		0.101966	0.753457		-0.0851857	0.808865
Os.18459.2.S1_x_at	LOC_Os01g66590	0.767984	0.000424454		0.863015	0.000318575		1.07268	4.21659e-05	Up
Os.7342.1.S1_at	LOC_Os02g57490	0.137163	0.556908		-0.119756	0.597038		0.0599345	0.8263
Os.7112.1.S1_at	LOC_Os03g05500	-0.170494	0.691589		-0.776777	0.0876532		-0.803067	0.0230792	Down
OsAffx.24980.1.S1_at	LOC_Os03g05510	0.282586	0.252656		-0.33883	0.23916		0.259507	0.458912
OsAffx.18167.2.S1_at	LOC_Os03g14270	-0.34207	0.0795035		-0.27369	0.164215		-0.315248	0.110212
Os.53414.1.S1_at	LOC_Os03g17810	-0.888089	0.0872879		-0.669887	0.149772		-0.31832	0.412747
Os.53259.1.A1_at	LOC_Os03g33090	-0.260109	0.423533		-0.432966	0.228272		-0.277473	0.41163
OsAffx.13282.1.S1_s_at	LOC_Os03g41330	-0.100343	0.546126		0.256154	0.197618		0.188952	0.157977
OsAffx.25472.1.S1_at	LOC_Os03g41600	-0.603683	0.190936		-0.469367	0.275241		-0.311857	0.433426
Os.53245.1.S1_at	LOC_Os03g45750	-0.00867228	0.989413		-0.401217	0.594621		-0.58536	0.471226
OsAffx.14579.1.S1_at	LOC_Os05g07270	-0.489192	0.0488303	Down	-0.613493	0.026742	Down	-0.404309	0.0989042
OsAffx.4449.1.S1_at	LOC_Os05g27980	-0.273388	0.408699		-0.305895	0.368297		-0.719884	0.0943742
OsAffx.23944.2.S1_at	LOC_Os05g34450	0.592495	0.00670309		0.756723	0.00230457		0.881856	0.00196189
Os.52902.1.S1_at	LOC_Os07g40000	-0.200265	0.347796		-0.509175	0.0528916		0.0735302	0.690747
Os.31625.1.S1_at	LOC_Os08g06659	-0.252053	0.233563		-0.417242	0.0844173		-0.245434	0.253294
OsAffx.17258.1.S1_at	LOC_Os08g31080	-0.411833	0.085356		-0.331419	0.139966		-0.0669892	0.72412
OsAffx.17516.1.S1_at	LOC_Os08g44940	-0.606819	0.311847		-1.06487	0.136364		-1.29841	0.0987834
Os.53182.1.S1_at	LOC_Os09g19950	-0.210105	0.101935		-0.377893	0.0275323	Down	-0.121668	0.327069
OsAffx.18167.1.S1_at	LOC_Os10g07510	-0.651183	0.0651153		-0.953368	0.0227942	Down	-0.300729	0.279446
Os.56072.1.S1_at	LOC_Os12g01550	-0.185634	0.265558		-0.497514	0.0201445	Down	-0.534226	0.024027	Down

## Sheet: Table S3
Table S3. The detailed information of samples used in microarry analysis from CREP database
NO.	Tissue	Developmental stage	Treatment
1	Seed	germinating seed at 72 h of imbibitions
2	Seedling 1	3 days after sowing
3	Seedling 2	trefoil stage
4	Shoot	seedlings with two tillers
5	Root	seedlings with two tillers
6	Leaf 1	secondary branch primordial stage of young panicle development
7	Leaf 2	meiosis stage of young panicle development
8	Flag leaf 1	5 days before heading
9	Flag leaf 2	14 days after flowering
10	Sheath 1	secondary branch primordial stage of young panicle development
11	Sheath 2	meiosis stage of young panicle development
12	Stem 1	5 days before heading
13	Stem 2	heading stage
14	Panicle 1	secondary branch primordium differentiation stage
15	Panicle 2	pistil/stamen primordium differentiation stage
16	Panicle 3	pollen-mother cell formation stage
17	Panicle 4	meiosis stage of young panicle development
18	Panicle 5	heading stage
19	Hull	one day before flowering
20	Stamen	one day before flowering
21	Spikelet	3 days after flowering
22	Endosperm 1	7 days after pollination
23	Endosperm 2	14 days after pollination
24	Endosperm 3	21 days after pollination
25	Seedling	trefoil stage, mixture of 5,15,30,60 min after treatment	NAA
26	Seedling	trefoil stage, mixture of 5,15,30,60 min after treatment	GA3
27	Seedling	trefoil stage, mixture of 5,15,30,60 min after treatment	KT

## Sheet: Table S4
Table S4. Expression pattern of duplicated gene pairs
Tissue No.	Tissue	LOC_Os01g66590	LOC_Os05g34450	LOC_Os10g07510	LOC_Os03g14270	LOC_Os02g57490	LOC_Os03g05500	LOC_Os08g31080	LOC_Os09g19950
1	Seed	249.585	58.71	52.525	37.845	10.955	84.4	5.87	12.81
2	Seedling 1	236.1	109.774	57.9589	51.7268	8.38461	99.6474	7.23081	15.0739
3	Seedling 2	104.511	96.4117	52.6787	50.4929	7.51749	111.716	7.39082	17.2476
4	SHOOT	272.829	116.758	28.9434	31.1896	6.45354	24.2834	5.84621	16.3359
5	Root	35.4138	38.2896	33.3936	36.7082	58.5721	1041.58	5.71442	15.1055
6	Leaf 1	171.032	77.8275	31.3309	34.0824	7.03252	16.0772	6.261	14.8308
7	Leaf 2	203.873	52.5679	27.4191	34.7747	7.077	20.5314	5.13693	14.3014
8	Flag leaf-1	45.6741	104.49	36.3073	34.4093	6.36479	21.0155	5.48383	13.6387
9	Flag leaf 2	35.9968	59.0802	32.337	30.6651	7.22755	18.4466	6.24813	13.818
10	Sheath 1	214.273	44.0508	31.4401	35.067	6.59144	18.6809	6.10836	14.9589
11	Sheath 2	333.375	55.425	36.88	37.25	7.695	19.68	6.095	15.29
12	Stem 1	34.7391	42.3169	25.8035	30.6058	6.63226	58.479	5.15555	13.3235
13	Stem 2	45.6929	42.3169	34.7641	40.3643	6.77325	28.8161	5.89002	13.2218
14	Panicle 1	662.412	61.4172	31.6003	45.5437	7.55096	23.7842	6.98068	19.189
15	Panicle 2	515.507	89.9277	43.3161	48.6139	6.30671	20.8974	6.47201	15.9808
16	Panicle 3	705.618	110.706	41.3824	36.0655	6.83446	21.654	6.9007	14.7979
17	Panicle 4	1428.71	348.549	30.4146	29.6421	6.47862	19.3914	5.62387	14.3897
18	Panicle 5	327.558	144.412	28.098	28.251	6.51893	24.9865	528.29	56.3345
19	Hull	881.529	364.622	32.4858	29.9925	6.31828	21.9745	50.2564	16.6445
20	Stamen	49.135	46.575	40.645	38.735	7.11	19.155	3747.02	729.475
21	Spikelet	147.302	58.3668	73.344	37.4996	6.19247	26.5799	5.77865	15.5682
22	Endosperm-1	25.8783	42.6327	113.605	54.1459	6.86214	19.7728	6.4786	19.1125
23	Endosperm-2	34.5327	55.3465	41.5974	58.8782	16.1651	58.9313	7.04738	16.9278
24	Endosperm-3	61.5108	41.6283	44.0206	37.9517	17.4197	38.0012	6.5204	13.8544

## Sheet: Table S5
Table S5. Results of differential expression analysis using seed as reference in Minghui 63.
Type of Tissue		Seedling1 Vs Seed			Seedling2 Vs Seed			Shoot Vs Seed			Root Vs Seed			Leaf1 Vs Seed			Leaf2 Vs Seed			flag leaf1 Vs Seed			flag leaf2 Vs Seed			Sheath1 Vs Seed			Sheath2 Vs Seed			Stem1 Vs Seed			Stem2 Vs Seed			panicle1 Vs Seed			panicle2 Vs Seed			Panicle3 Vs Seed			Panicle4 Vs Seed
Probeset	MSU	Fold change	P-value	regulation	Fold change	P-value	regulation	Fold change	P-value	regulation	Fold change	P-value	regulation	Fold change	P-value	regulation	Fold change	P-value	regulation	Fold change	P-value	regulation	Fold change	P-value	regulation	Fold change	P-value	regulation	Fold change	P-value	regulation	Fold change	P-value	regulation	Fold change	P-value	regulation	Fold change	P-value	regulation	Fold change	P-value	regulation	Fold change	P-value	regulation	Fold change	P-value	regulation
OsAffx.22801.1.S1_at	LOC_Os01g03890	-0.0154329	0.956184	N/A	0.766523	0.0180453		0.0446694	0.88708		1.41173	0.013225		-0.393221	0.332074		-0.257994	0.510357		-0.152162	0.644842		-0.282777	0.557811		0.00906948	0.895933		0.00442858	0.990479		0.0209363	0.945365		0.0568828	0.879605		0.0510028	0.810485		0.0642799	0.743557		0.486762	0.169683		-0.430214	0.311104
Os.18280.1.S1_at	LOC_Os01g07480	-0.28377	0.328029		0.672153	0.237948		0.118917	0.575686		0.692819	0.274369		-0.992274	0.0482616	Down	-1.02585	0.0342581	Down.	-1.13674	0.0296467	Down	-1.22154	0.0279805	Down	-0.240298	0.0368384	Down	-1.21089	0.0275864	Down	0.79229	0.32742		-0.746656	0.0882802		2.86538	0.00396043	Up.	1.98536	0.000427505		1.56758	0.0088164		2.14929	0.000844629	Up
Os.30523.1.S1_at	LOC_Os01g14030	-0.0701351	0.686481		0.224012	0.528385		-0.141533	0.331893		0.0317635	0.845997		-0.0638643	0.758231		0.427215	0.0478926	Down	-0.087476	0.789797		-0.00258182	0.982739		0.0360397	0.3605		0.0575449	0.802651		0.0616956	0.708822		0.0884182	0.479182		0.0389672	0.837926		-0.0584701	0.734782		-0.160864	0.275261		-0.142436	0.333385
Os.22577.1.S1_x_at	LOC_Os01g32770	-0.889711	0.108837		-2.91967	3.01728e-09	Down	-1.67607	0.00042929	Down	0.325166	0.610903		-0.689568	0.546982		-3.09419	0.00261819	Down	-4.94789	0.000280612	Down	-3.93107	0.000844734	Down	-0.582776	0.0168126	Down	-3.51095	0.000366352	Down	-0.107849	0.846712		-0.676675	0.114168		-1.09861	0.000121661	Down	0.559585	0.0981857		1.33865	3.07428e-05		-2.23101	0.0254623	Down
OsAffx.2190.1.S1_at	LOC_Os01g39040	-1.68667	0.000672499	Down	-1.29094	0.0019233	Down	-1.40912	0.101778		-1.45051	0.0935326		-1.32389	0.108502		-1.86266	0.0739744		-1.27346	0.130766		-0.720668	0.314145		-0.116356	0.338173		-1.47108	0.107332		-0.115684	0.890437		-1.62836	0.0840606		-1.90527	0.000390154	Down	-1.48995	0.000915994	Down	-1.54347	0.0006844	Down	-1.75261	0.0781141
OsAffx.23571.1.S1_at	LOC_Os01g39070	0.288357	0.422925		0.856122	0.225922		0.169933	0.213283		0.236723	0.381792		-0.195714	0.3528		0.12063	0.266853		0.0176557	0.823187		-0.156615	0.138813		-0.0339443	0.449377		0.0684964	0.329054		-0.11423	0.6781		0.20534	0.0775715		-0.0413029	0.884722		-0.366328	0.0521284		0.283948	0.659597		-0.552955	0.0316149	Down
OsAffx.23574.1.S1_at	LOC_Os01g39150	0.330535	0.318125		0.465881	0.18419		-0.411622	0.344773		-0.163998	0.66077		-0.58614	0.277282		-0.713871	0.193988		-0.538617	0.263539		-0.537056	0.277661		-0.110279	0.298969		-0.717342	0.198315		-0.697723	0.199321		-0.260632	0.504206		0.0699086	0.773336		0.00119239	0.99475		0.39592	0.139398		-0.73373	0.197391
OsAffx.23575.1.S1_x_at	LOC_Os01g39160	-0.0321509	0.905839		0.0136428	0.921684		-0.364867	0.377954		-0.226428	0.520599		-0.506713	0.337211		-0.546894	0.235353		-0.359386	0.372751		-0.390506	0.367182		-0.0790054	0.378671		-0.376246	0.348038		-0.496922	0.266175		-0.179034	0.609895		-0.150801	0.579921		-0.397592	0.063172		-0.080839	0.659516		-0.676461	0.184606
OsAffx.23577.1.S1_s_at	LOC_Os01g39180	-0.0518817	0.755355		0.0938281	0.587308		0.091093	0.751893		0.0310787	0.904199		-0.0340971	0.884653		0.0541477	0.829438		0.0193328	0.941573		-0.241245	0.431707		0.0376771	0.512762		-0.0840505	0.787308		-0.146566	0.625495		-0.158582	0.5445		0.0432157	0.777953		0.032327	0.794235		0.203424	0.269832		-0.0191131	0.94036
OsAffx.11623.1.S1_s_at	LOC_Os01g56530	-0.45495	0.0239627	Down	0.061097	0.769089		-0.678461	0.0449967	Down	-0.180769	0.524325		-0.530956	0.0679653		-0.924778	0.0290656	Down	-0.869121	0.0310987	Down	-0.418071	0.146606		-0.0853824	0.279806		-0.863712	0.0320213	Down	-0.55703	0.0942977		-0.688	0.081768		-0.898123	0.00215271	Down	-0.669367	0.000649406	Down	-0.56481	0.0180908	Down	-0.735743	0.0459973	Down
Os.42531.1.S1_at	LOC_Os01g60960	-1.47418	0.00683786	Down	-2.24698	0.00111576	Down	-1.9207	0.112233		-1.78398	0.119095		-3.26158	0.0797967		-3.8935	0.0743251		-3.39221	0.07862		-3.62706	0.0762976		-0.190519	0.311119		-1.47479	0.14424		-2.47311	0.0940706		-1.0418	0.20498		-3.12606	0.000451475	Down	-2.89728	0.000503355	Down	-2.42463	0.00112379	Down	-2.22436	0.102223
Os.18459.2.S1_x_at	LOC_Os01g66590	-0.0801342	0.83479		-1.25588	0.0046762	Down	0.128467	0.785345		-2.81715	0.0891928		-0.545263	0.580088		-0.29186	0.574099		-2.45008	0.0969127		-2.79359	0.0892221		-0.0509213	0.724144		0.417615	0.722086		-2.8449	0.0908982		-2.44949	0.0967033		1.4082	0.0193708		1.04646	0.0100193		1.49936	0.000232859		2.51711	0.0112965	Up
Os.7342.1.S1_at	LOC_Os02g57490	-0.385773	0.248314		-0.543266	0.0209909	Down	-0.763426	0.0393313	Down	2.41862	0.365005		-0.639475	0.0669583		-0.63038	0.069005		-0.783405	0.0318057	Down	-0.600011	0.046727	Down	-0.169582	0.0349901	Down	-0.509596	0.225137		-0.724017	0.0368081	Down	-0.693668	0.0559803		-0.536858	0.00924969	Down	-0.79663	0.000249026	Down	-0.680691	0.00124494	Down	-0.757832	0.0361735	Down
Os.7112.1.S1_at	LOC_Os03g05500	0.23959	0.589236		0.404526	0.213787		-1.79727	0.208587		3.62538	0.00126147	Up	-2.39223	0.173382		-2.03941	0.191587		-2.00579	0.194781		-2.19389	0.18241		-0.503405	0.183154		-2.10051	0.194216		-0.529325	0.562591		-1.55037	0.234702		-1.82724	0.00907292	Down	-2.01392	0.0072437	Down	-1.96261	0.0077926	Down	-2.12183	0.187682
OsAffx.24980.1.S1_at	LOC_Os03g05510	0.119996	0.642309		0.24457	0.361515		-0.103122	0.31568		1.19341	0.212577		-0.145579	0.546864		-0.372642	0.0358123	Down	-0.363989	0.145149		-0.408387	0.0393672	Down	-0.00430639	0.951396		-0.481419	0.107673		-0.537802	0.0337703	Down	-0.372257	0.0551222		-0.0978375	0.801144		-0.665527	0.0158451	Down	-0.60896	0.00286203	Down	-0.412942	0.0265409	Down
OsAffx.18167.2.S1_at	LOC_Os03g14270	0.45081	0.0426424	Down	0.415977	0.07596		-0.279038	0.47237		-0.0439987	0.883406		-0.151074	0.682454		-0.122066	0.727922		-0.137303	0.677778		-0.303503	0.408768		-0.0254493	0.718811		-0.0228623	0.971907		-0.306298	0.39326		0.0929779	0.740748		0.267149	0.297524		0.361267	0.233086		-0.0694841	0.668061		-0.352455	0.394134
Os.53414.1.S1_at	LOC_Os03g17810	1.06217	0.0241703		0.663207	0.153762		0.4946	0.1953		1.09473	0.257109		1.31462	0.422498		0.956656	0.190478		0.212039	0.420891		0.68705	0.0470524		0.297775	0.0388748	Down	1.43451	0.0836344		0.790331	0.256716		-0.393917	0.109119		-0.10855	0.768473		-0.336007	0.243977		-0.320097	0.0115044	Down	-0.884839	0.0338039	Down
Os.53259.1.A1_at	LOC_Os03g33090	-0.370748	0.158816		0.196786	0.579245		0.0813227	0.859815		0.401579	0.471576		-0.674007	0.27436		-0.44362	0.40012		-1.17662	0.157585		-0.749346	0.250784		-0.111619	0.407706		-0.768267	0.243744		2.08479	0.381168		0.720383	0.125769		2.30403	0.000240177	Up	2.84122	0.000657555	Up	3.02903	0.00231282	Up	1.69327	0.0299837
OsAffx.13282.1.S1_s_at	LOC_Os03g41330	1.75462	0.0149123		1.80412	0.000186115		0.812308	0.404749		1.154	0.019221		-0.280124	0.37161		-0.366504	0.168478		0.0484597	0.793963		-0.533288	0.374742		0.00425858	0.915718		-0.186565	0.352033		0.219558	0.63687		0.00749436	0.970716		-0.802391	0.00794301	Down	-0.593169	0.00823042	Down	-0.60356	0.0204966	Down	-0.286892	0.207982
OsAffx.25472.1.S1_at	LOC_Os03g41600	-0.197108	0.524624		0.144331	0.70213		-0.475795	0.207708		-0.205006	0.398638		-0.438181	0.171579		-0.617689	0.138913		-0.480339	0.171991		-0.497162	0.142674		0.00570444	0.925318		-0.290096	0.317371		-0.38848	0.260589		-0.354614	0.22078		-0.236466	0.409413		-0.300305	0.134193		0.0952432	0.789663		-0.721569	0.0865005
Os.53245.1.S1_at	LOC_Os03g45750	0.370123	0.111355		0.568038	0.481835		0.243026	0.329213		0.00355011	0.995983		-0.762713	0.0935213		0.0582799	0.857667		-1.00067	0.0853835		-1.01759	0.0705407		-0.327368	0.0501757		-0.520179	0.183113		1.47829	0.00960863		0.362011	0.276258		1.34491	0.00857525		0.601464	0.200584		0.737718	0.157984		2.71938	0.00596889	Up
OsAffx.14579.1.S1_at	LOC_Os05g07270	0.121974	0.63365		0.313229	0.14656		-0.442881	0.0396112	Down	-0.208435	0.206556		-0.623912	0.0167571	Down	-0.516405	0.0109823	Down	-0.527163	0.0597406		-0.592561	0.00764401	Down	-0.096885	0.0125954	Down	-0.527216	0.0087607	Down	-0.467608	0.0540182		-0.484073	0.0110119	Down	-0.346648	0.276099		-0.185572	0.240964		-0.0534569	0.80937		-0.484813	0.00895413	Down
OsAffx.4449.1.S1_at	LOC_Os05g27980	-0.669946	0.0233212	Down	-0.486154	0.168211		-0.959265	0.193699		-0.347788	0.485965		-0.786215	0.284767		-0.91225	0.210146		-0.785754	0.237485		-0.630602	0.297765		-0.13599	0.322386		-0.980127	0.196534		-0.531455	0.349373		-0.716275	0.260559		-0.991382	0.0310793	Down	-1.0375	0.0134261	Down	-1.16713	0.0103504	Down	-0.959153	0.22581
OsAffx.23944.2.S1_at	LOC_Os05g34450	0.902859	0.011145		0.715602	0.0222678		0.991837	0.131266		-0.616652	0.0836308		0.406673	0.288059		-0.159425	0.587408		0.831683	0.0193521		0.0090684	0.962362		-0.0958918	0.123834		-0.0830694	0.902916		-0.472372	0.112626		-0.472372	0.112626		0.0650368	0.734545		0.615159	0.0429316		0.915058	0.00283405		2.56968	0.000801195	Up
Os.52902.1.S1_at	LOC_Os07g40000	2.66012	0.00505422	Up	2.86534	0.000392061	Up	2.88556	0.103249		4.07024	0.000148268	Up	2.74896	0.383194		1.39371	0.0431849		1.33167	0.203271		2.15559	0.00386682	Up	0.688498	0.195537		2.38077	0.114072		4.86801	0.168803		2.77756	0.0560375		3.40681	0.000193971	Up	4.40436	7.70769e-06	Up	4.81339	0.000339867	Up	1.836	0.0453232
Os.31625.1.S1_at	LOC_Os08g06659	0.0788459	0.719979		0.160929	0.420933		0.042962	0.77458		-0.0655407	0.470455		0.0196079	0.903384		0.61117	0.0157953		0.163043	0.352415		0.153953	0.236211		-0.0253167	0.484654		-0.034081	0.898477		0.153788	0.411273		-0.100151	0.250691		0.390365	0.084138		0.313883	0.118064		0.285753	0.0680482		-0.115696	0.350092
OsAffx.17258.1.S1_at	LOC_Os08g31080	0.300797	0.273132		0.332373	0.142313		-0.00585972	0.949091		-0.0387544	0.733984		0.0930336	0.54507		-0.192453	0.403671		-0.0981772	0.375362		0.090064	0.407082		0.0132869	0.835202		0.0542657	0.799751		-0.187235	0.270085		0.00491119	0.959505		0.250008	0.207516		0.140853	0.332398		0.233381	0.0302577	Down	-0.0617973	0.538079
OsAffx.17516.1.S1_at	LOC_Os08g44940	1.43604	0.0998429		1.86448	0.0491976		-0.0413867	0.903593		1.28219	0.195047		-0.170439	0.363792		-0.243313	0.256591		-0.446057	0.233739		0.0334733	0.834048		-0.00817075	0.836278		-0.163078	0.380984		-0.232327	0.261885		-0.323313	0.178133		0.24475	0.405138		-0.181331	0.377589		-0.00687821	0.978203		-0.262434	0.22395
Os.53182.1.S1_at	LOC_Os09g19950	0.234786	0.384844		0.429128	0.00946046	Down	0.350775	0.0798093		0.237802	0.0379085	Down	0.211331	0.10814		0.158888	0.17439		0.0904311	0.739152		0.109276	0.224698		0.0517682	0.0936897		0.255318	0.0600124		0.0567027	0.516978		0.0456475	0.662239		0.58301	0.244287		0.319073	0.353975		0.208119	0.246642		0.167761	0.324657
OsAffx.18167.1.S1_at	LOC_Os10g07510	0.142026	0.655214		0.00421539	0.986159		-0.85977	0.029337	Down	-0.653432	0.0394179	Down	-0.745418	0.0694484		-0.937822	0.0374752	Down	-0.532743	0.227003		-0.699819	0.0744518		-0.171312	0.0728167		-0.510166	0.256813		-1.02544	0.0275588	Down	-0.595405	0.0456142	Down	-0.733068	0.0189361	Down	-0.278099	0.422309		-0.343987	0.106416		-0.788241	0.0289643	Down
Os.56072.1.S1_at	LOC_Os12g01550	0.778901	0.0331482		0.454616	0.0240995	Down	-0.0830382	0.683313		0.665385	0.0916302		0.454182	0.138233		-0.0803046	0.79654		-0.652938	0.113111		-0.991566	0.0564538		0.385355	0.210495		1.38968	0.183334		-0.492272	0.136116		0.00622062	0.980612		0.484556	0.00987541	Down	0.396145	0.129243		0.500831	0.0657928		0.690043	0.036177
[truncated: 21 more columns]

## Sheet: Table S6
Table S6. OsLBD genes and their co-expression modules in WGCNA analysis
Torquise-Module	Guide Genes	Blue-Module	Guide Genes	Brown-Module	Guide Genes	Yellow-Module	Guide Genes	Green-Module	Guide Genes
LOC_Os01g02050	LOC_Os01g39040	LOC_Os01g01600	LOC_Os01g07480	LOC_Os01g16040	LOC_Os01g39070	LOC_Os01g13390	LOC_Os03g41330	LOC_Os01g12070	LOC_Os01g60960
LOC_Os01g05100	LOC_Os03g41600	LOC_Os01g03570	LOC_Os01g32770	LOC_Os01g29840		LOC_Os01g13480	LOC_Os05g34450	LOC_Os01g14540	LOC_Os02g57490
LOC_Os01g05430	LOC_Os08g31080	LOC_Os01g04160	LOC_Os01g66590	LOC_Os01g29870		LOC_Os01g13690		LOC_Os01g18400	LOC_Os03g05500
LOC_Os01g06620	LOC_Os09g19950	LOC_Os01g07480	LOC_Os03g33090	LOC_Os01g39070		LOC_Os01g25010		LOC_Os01g41120	LOC_Os03g05510
LOC_Os01g09730		LOC_Os01g07630		LOC_Os01g39850		LOC_Os01g25484		LOC_Os01g43490	LOC_Os08g44940
LOC_Os01g11350		LOC_Os01g08190		LOC_Os01g41050		LOC_Os01g26912		LOC_Os01g46430
LOC_Os01g12660		LOC_Os01g08520		LOC_Os01g44220		LOC_Os01g47630		LOC_Os01g49320
LOC_Os01g12880		LOC_Os01g10840		LOC_Os01g47410		LOC_Os01g50460		LOC_Os01g52340
LOC_Os01g13270		LOC_Os01g11130		LOC_Os01g51470		LOC_Os01g52240		LOC_Os01g55940
LOC_Os01g13370		LOC_Os01g12640		LOC_Os01g51490		LOC_Os01g55750		LOC_Os01g60960
LOC_Os01g13710		LOC_Os01g13260		LOC_Os01g52650		LOC_Os01g60830		LOC_Os01g62010
LOC_Os01g16320		LOC_Os01g13300		LOC_Os01g54810		LOC_Os01g64960		LOC_Os01g63510
LOC_Os01g16470		LOC_Os01g13530		LOC_Os01g55590		LOC_Os01g71190		LOC_Os01g71100
LOC_Os01g16950		LOC_Os01g19694		LOC_Os01g55630		LOC_Os02g04550		LOC_Os02g03120
LOC_Os01g20970		LOC_Os01g19990		LOC_Os01g55690		LOC_Os02g37654		LOC_Os02g09760
LOC_Os01g23370		LOC_Os01g21590		LOC_Os01g59200		LOC_Os02g38020		LOC_Os02g15340
LOC_Os01g24470		LOC_Os01g28690		LOC_Os01g63810		LOC_Os02g41860		LOC_Os02g30850
LOC_Os01g25460		LOC_Os01g32770		LOC_Os01g65120		LOC_Os02g46970		LOC_Os02g33670
LOC_Os01g33300		LOC_Os01g43050		LOC_Os01g67310		LOC_Os02g46980		LOC_Os02g36810
LOC_Os01g36760		LOC_Os01g52140		LOC_Os01g71474		LOC_Os02g49680		LOC_Os02g40070
LOC_Os01g39040		LOC_Os01g52250		LOC_Os01g73780		LOC_Os02g49870		LOC_Os02g51120
LOC_Os01g40140		LOC_Os01g52680		LOC_Os02g03750		LOC_Os02g51080		LOC_Os02g52630
LOC_Os01g40410		LOC_Os01g52880		LOC_Os02g04330		LOC_Os02g57720		LOC_Os02g56120
LOC_Os01g45350		LOC_Os01g55120		LOC_Os02g08350		LOC_Os02g58310		LOC_Os02g57490
LOC_Os01g45620		LOC_Os01g58420		LOC_Os02g10800		LOC_Os03g08754		LOC_Os03g05500
LOC_Os01g46860		LOC_Os01g66590		LOC_Os02g14600		LOC_Os03g19240		LOC_Os03g05510
LOC_Os01g47740		LOC_Os01g67740		LOC_Os02g15070		LOC_Os03g20700		LOC_Os03g13140
LOC_Os01g48540		LOC_Os01g72650		LOC_Os02g15090		LOC_Os03g25850		LOC_Os03g19330
LOC_Os01g50470		LOC_Os01g74170		LOC_Os02g15150		LOC_Os03g27040		LOC_Os03g20910
LOC_Os01g51040		LOC_Os02g01130		LOC_Os02g15169		LOC_Os03g39610		LOC_Os03g27480
LOC_Os01g51060		LOC_Os02g01140		LOC_Os02g15350		LOC_Os03g41330		LOC_Os03g43400
LOC_Os01g51610		LOC_Os02g01740		LOC_Os02g16820		LOC_Os03g48030		LOC_Os03g52380
LOC_Os01g55440		LOC_Os02g05880		LOC_Os02g21700		LOC_Os03g52010		LOC_Os03g55220
LOC_Os01g55520		LOC_Os02g13310		LOC_Os02g25640		LOC_Os03g59080		LOC_Os04g19960
LOC_Os01g56560		LOC_Os02g15810		LOC_Os02g30450		LOC_Os03g61090		LOC_Os04g33520
LOC_Os01g56764		LOC_Os02g15820		LOC_Os02g32660		LOC_Os04g11040		LOC_Os04g35680
LOC_Os01g59360		LOC_Os02g17190		LOC_Os02g35144		LOC_Os04g33830		LOC_Os04g55700
LOC_Os01g60110		LOC_Os02g30800		LOC_Os02g36680		LOC_Os04g38410		LOC_Os04g55970
LOC_Os01g60140		LOC_Os02g33400		LOC_Os02g37010		LOC_Os04g59610		LOC_Os04g59160
LOC_Os01g61410		LOC_Os02g33420		LOC_Os02g43300		LOC_Os05g01530		LOC_Os05g02200
LOC_Os01g62100		LOC_Os02g37430		LOC_Os02g47950		LOC_Os05g02420		LOC_Os05g02450
LOC_Os01g62950		LOC_Os02g38386		LOC_Os02g48480		LOC_Os05g05600		LOC_Os05g04410
LOC_Os01g65000		LOC_Os02g42870		LOC_Os02g55560		LOC_Os05g14270		LOC_Os05g07140
LOC_Os01g65860		LOC_Os02g44740		LOC_Os02g56500		LOC_Os05g22730		LOC_Os05g33400
LOC_Os01g66330		LOC_Os02g44860		LOC_Os02g58110		LOC_Os05g34450		LOC_Os06g20150
LOC_Os01g68620		LOC_Os02g45570		LOC_Os03g02180		LOC_Os05g50930		LOC_Os06g42680
LOC_Os01g68900		LOC_Os02g45980		LOC_Os03g03660		LOC_Os06g01250		LOC_Os06g44750
LOC_Os01g70120		LOC_Os02g47150		LOC_Os03g03810		LOC_Os06g13350		LOC_Os06g49060
LOC_Os01g71040		LOC_Os02g47280		LOC_Os03g10240		LOC_Os06g21140		LOC_Os07g35350
LOC_Os01g74000		LOC_Os02g49150		LOC_Os03g11290		LOC_Os06g27860		LOC_Os07g48870
LOC_Os02g01270		LOC_Os02g50330		LOC_Os03g11560		LOC_Os07g06660		LOC_Os08g25380
LOC_Os02g01290		LOC_Os02g51040		LOC_Os03g13730		LOC_Os07g32630		LOC_Os08g39290
LOC_Os02g02450		LOC_Os02g51540		LOC_Os03g16440		LOC_Os07g37240		LOC_Os08g42030
LOC_Os02g02460		LOC_Os02g51810		LOC_Os03g18110		LOC_Os07g37550		LOC_Os08g42570
LOC_Os02g03490		LOC_Os02g52040		LOC_Os03g18454		LOC_Os07g46320		LOC_Os08g44940
LOC_Os02g03520		LOC_Os02g53000		LOC_Os03g21620		LOC_Os07g46330		LOC_Os09g29420
LOC_Os02g04030		LOC_Os02g56520		LOC_Os03g21790		LOC_Os07g48980		LOC_Os10g08780
LOC_Os02g04630		LOC_Os02g57090		LOC_Os03g22120		LOC_Os08g08850		LOC_Os10g09760
LOC_Os02g05040		LOC_Os03g01980		LOC_Os03g24760		LOC_Os08g33820		LOC_Os10g28350
LOC_Os02g05670		LOC_Os03g03560		LOC_Os03g30130		LOC_Os08g36480		LOC_Os10g37670
LOC_Os02g06510		LOC_Os03g05750		LOC_Os03g31360		LOC_Os08g45190		LOC_Os11g07110
LOC_Os02g06540		LOC_Os03g06510		LOC_Os03g35980		LOC_Os09g25810		LOC_Os11g19060
LOC_Os02g07900		LOC_Os03g06610		LOC_Os03g45210		LOC_Os09g38090		LOC_Os12g22800
LOC_Os02g09450		LOC_Os03g09200		LOC_Os03g46100		LOC_Os10g17260
LOC_Os02g09530		LOC_Os03g12730		LOC_Os03g49190		LOC_Os10g41100
LOC_Os02g09540		LOC_Os03g14720		LOC_Os03g50490		LOC_Os10g41780
LOC_Os02g09840		LOC_Os03g16030		LOC_Os03g57960		LOC_Os10g42299
LOC_Os02g10440		LOC_Os03g16040		LOC_Os03g57990		LOC_Os11g07020
LOC_Os02g10530		LOC_Os03g19520		LOC_Os03g61860		LOC_Os11g10980
LOC_Os02g10630		LOC_Os03g21090		LOC_Os03g62030		LOC_Os11g13890
LOC_Os02g12300		LOC_Os03g21160		LOC_Os04g08270		LOC_Os11g16550
LOC_Os02g12660		LOC_Os03g22040		LOC_Os04g33150		LOC_Os11g24450
LOC_Os02g13580		LOC_Os03g33090		LOC_Os04g35010		LOC_Os11g40600
LOC_Os02g24430		LOC_Os03g47140		LOC_Os04g42770		LOC_Os11g47970
LOC_Os02g26320		LOC_Os03g47650		LOC_Os04g43160		LOC_Os12g03070
LOC_Os02g26390		LOC_Os03g49880		LOC_Os04g43200		LOC_Os12g07190
LOC_Os02g31940		LOC_Os03g51690		LOC_Os04g44470		LOC_Os12g08760
LOC_Os02g32060		LOC_Os03g51880		LOC_Os04g44570		LOC_Os12g08770
LOC_Os02g32740		LOC_Os03g52320		LOC_Os04g45020		LOC_Os12g25200
LOC_Os02g35300		LOC_Os03g58850		LOC_Os04g45460		LOC_Os12g38064
LOC_Os02g35760		LOC_Os04g06770		LOC_Os04g46200		LOC_Os12g43130
LOC_Os02g36950		LOC_Os04g14410		LOC_Os04g53240
LOC_Os02g38040		LOC_Os04g19140		LOC_Os05g01230
LOC_Os02g39950		LOC_Os04g25140		LOC_Os05g02060
LOC_Os02g40550		LOC_Os04g28040		LOC_Os05g26240
LOC_Os02g42280		LOC_Os04g32470		LOC_Os05g26720
LOC_Os02g42710		LOC_Os04g33560		LOC_Os05g35690
LOC_Os02g42820		LOC_Os04g33680		LOC_Os05g37210
LOC_Os02g43840		LOC_Os04g38610		LOC_Os05g37220
LOC_Os02g44270		LOC_Os04g43670		LOC_Os05g38600
LOC_Os02g44530		LOC_Os04g45000		LOC_Os05g41970
LOC_Os02g44590		LOC_Os04g45650		LOC_Os05g47520
LOC_Os02g48370		LOC_Os04g46060		LOC_Os05g47820
LOC_Os02g49260		LOC_Os04g46580		LOC_Os05g48610
LOC_Os02g49510		LOC_Os04g49430		LOC_Os05g49430
LOC_Os02g49790		LOC_Os04g49680		LOC_Os05g49450
LOC_Os02g50140		LOC_Os04g51000		LOC_Os05g50920
LOC_Os02g50220		LOC_Os04g52920		LOC_Os06g04200
LOC_Os02g50980		LOC_Os04g54840		LOC_Os06g06560
LOC_Os02g51600		LOC_Os04g55240		LOC_Os06g30280
LOC_Os02g53900		LOC_Os04g56850		LOC_Os06g30370
LOC_Os02g54100		LOC_Os04g58840		LOC_Os06g31060
LOC_Os02g54590		LOC_Os04g58960		LOC_Os06g31070
LOC_Os02g55330		LOC_Os05g01730		LOC_Os06g33640
LOC_Os02g55400		LOC_Os05g02580		LOC_Os06g51084
LOC_Os02g58520		LOC_Os05g13620		LOC_Os07g08420
LOC_Os02g58610		LOC_Os05g13630		LOC_Os07g10570
LOC_Os02g58660		LOC_Os05g25260		LOC_Os07g11120
LOC_Os03g02740		LOC_Os05g30430		LOC_Os07g11310
LOC_Os03g04560		LOC_Os05g33890		LOC_Os07g11320
LOC_Os03g04620		LOC_Os05g34150		LOC_Os07g11330
LOC_Os03g04770		LOC_Os05g36120		LOC_Os07g11360
LOC_Os03g06890		LOC_Os05g38120		LOC_Os07g11380
LOC_Os03g06960		LOC_Os05g39880		LOC_Os07g11410
LOC_Os03g07110		LOC_Os05g41080		LOC_Os07g11510
LOC_Os03g07600		LOC_Os05g41780		LOC_Os07g11630
LOC_Os03g08610		LOC_Os05g45870		LOC_Os07g11650
LOC_Os03g08980		LOC_Os05g49820		LOC_Os07g11900
LOC_Os03g09160		LOC_Os06g01320		LOC_Os07g12080
LOC_Os03g10550		LOC_Os06g04370		LOC_Os07g13634
LOC_Os03g12520		LOC_Os06g07770		LOC_Os07g39700
LOC_Os03g12570		LOC_Os06g14540		LOC_Os07g41650
LOC_Os03g13120		LOC_Os06g15480		LOC_Os07g41800
LOC_Os03g17030		LOC_Os06g17490		LOC_Os07g41810
LOC_Os03g17270		LOC_Os06g23370		LOC_Os07g42390
LOC_Os03g18010		LOC_Os06g36520		LOC_Os07g44820
LOC_Os03g18360		LOC_Os06g39680		LOC_Os07g46820
LOC_Os03g18860		LOC_Os06g40590		LOC_Os08g04840
LOC_Os03g19610		LOC_Os06g43770		LOC_Os08g05640
LOC_Os03g20410		LOC_Os06g44860		LOC_Os08g06270
LOC_Os03g23030		LOC_Os06g48160		LOC_Os08g08960
LOC_Os03g24160		LOC_Os07g03250		LOC_Os08g09230
LOC_Os03g24510		LOC_Os07g03770		LOC_Os08g25734
LOC_Os03g27900		LOC_Os07g04020		LOC_Os08g28940
LOC_Os03g28090		LOC_Os07g04340		LOC_Os08g28970
LOC_Os03g37120		LOC_Os07g06970		LOC_Os08g31950
LOC_Os03g38390		LOC_Os07g09710		LOC_Os08g39830
LOC_Os03g41600		LOC_Os07g10530		LOC_Os08g41350
LOC_Os03g43350		LOC_Os07g10630		LOC_Os08g43190
LOC_Os03g45930		LOC_Os07g25740		LOC_Os09g20040
LOC_Os03g49590		LOC_Os07g32480		LOC_Os09g27990
LOC_Os03g51010		LOC_Os07g33360		LOC_Os09g32540
LOC_Os03g51620		LOC_Os07g34598		LOC_Os09g37949
LOC_Os03g51990		LOC_Os07g47480		LOC_Os09g39920
LOC_Os03g52450		LOC_Os07g48360		LOC_Os10g04980
LOC_Os03g52870		LOC_Os07g48660		LOC_Os10g12390
LOC_Os03g53410		LOC_Os07g49210		LOC_Os10g26060
LOC_Os03g57510		LOC_Os07g49380		LOC_Os10g26730
LOC_Os03g58140		LOC_Os08g04780		LOC_Os10g32720
LOC_Os03g58170		LOC_Os08g06620		LOC_Os10g35050
LOC_Os03g58190		LOC_Os08g19670		LOC_Os10g39420
LOC_Os03g59530		LOC_Os08g20730		LOC_Os10g41250
LOC_Os03g60470		LOC_Os08g39250		LOC_Os11g03420
LOC_Os03g61510		LOC_Os08g39890		LOC_Os11g09180
LOC_Os03g61530		LOC_Os08g40910		LOC_Os11g17970
LOC_Os03g62410		LOC_Os08g41440		LOC_Os11g31330
LOC_Os03g64300		LOC_Os09g11240		LOC_Os11g31380
LOC_Os03g64310		LOC_Os09g15170		LOC_Os11g33000
LOC_Os04g01150		LOC_Os09g17770		LOC_Os11g41120
LOC_Os04g01330		LOC_Os09g27060		LOC_Os11g42170
LOC_Os04g10500		LOC_Os09g27140		LOC_Os12g05540
LOC_Os04g11350		LOC_Os09g28440		LOC_Os12g06180
LOC_Os04g20420		LOC_Os09g30330		LOC_Os12g12370
LOC_Os04g21340		LOC_Os09g32988		LOC_Os12g14070
LOC_Os04g21570		LOC_Os09g33460		LOC_Os12g16880
LOC_Os04g26834		LOC_Os09g37040		LOC_Os12g42670
LOC_Os04g30300		LOC_Os09g38268
LOC_Os04g35020		LOC_Os10g11820
LOC_Os04g37520		LOC_Os10g20650
LOC_Os04g38560		LOC_Os10g28340
LOC_Os04g40150		LOC_Os10g41390
LOC_Os04g40570		LOC_Os11g07050
LOC_Os04g40810		LOC_Os11g08940
LOC_Os04g41200		LOC_Os11g09160
LOC_Os04g42220		LOC_Os11g09670
LOC_Os04g42960		LOC_Os11g31060
LOC_Os04g45010		LOC_Os11g31500
LOC_Os04g46079		LOC_Os11g31980
LOC_Os04g46670		LOC_Os11g35050
LOC_Os04g46910		LOC_Os11g36390
LOC_Os04g47150		LOC_Os11g38920
LOC_Os04g48700		LOC_Os11g43890
LOC_Os04g49650		LOC_Os12g06464
LOC_Os04g52950		LOC_Os12g06480
LOC_Os04g54850		LOC_Os12g19040
LOC_Os04g54860		LOC_Os12g19180
LOC_Os04g55110		LOC_Os12g29980
LOC_Os04g58380		LOC_Os12g31350
LOC_Os04g58480		LOC_Os12g39920
LOC_Os04g59310		LOC_Os12g41180
LOC_Os05g04150		LOC_Os12g43840
LOC_Os05g05650		LOC_Os09g39210
LOC_Os05g07880		LOC_Os12g19070
LOC_Os05g09050
LOC_Os05g11790
LOC_Os05g14750
LOC_Os05g19500
LOC_Os05g20150
LOC_Os05g20620
LOC_Os05g23194
LOC_Os05g28530
LOC_Os05g30940
LOC_Os05g35160
LOC_Os05g38770
LOC_Os05g38790
LOC_Os05g39600
LOC_Os05g40180
LOC_Os05g40190
LOC_Os05g40230
LOC_Os05g40310
LOC_Os05g40740
LOC_Os05g40900
LOC_Os05g41270
LOC_Os05g41950
LOC_Os05g42200
LOC_Os05g45370
LOC_Os05g48520
LOC_Os05g49480
LOC_Os05g49580
LOC_Os05g49900
LOC_Os05g50120
LOC_Os05g50170
LOC_Os05g50830
LOC_Os05g51230
LOC_Os05g51660
LOC_Os05g51750
LOC_Os05g51860
LOC_Os06g01780
LOC_Os06g03390
LOC_Os06g03630
LOC_Os06g03980
LOC_Os06g04450
LOC_Os06g05260
LOC_Os06g05730
LOC_Os06g08310
LOC_Os06g08380
LOC_Os06g08810
LOC_Os06g09230
LOC_Os06g09860
LOC_Os06g10970
LOC_Os06g11920
LOC_Os06g21390
LOC_Os06g22980
LOC_Os06g27850
LOC_Os06g29350
LOC_Os06g33170
LOC_Os06g38510
LOC_Os06g39050
LOC_Os06g39060
LOC_Os06g40570
LOC_Os06g44900
LOC_Os06g45050
LOC_Os06g45240
LOC_Os06g46560
LOC_Os06g47110
LOC_Os06g47520
LOC_Os06g48300
LOC_Os06g48980
LOC_Os06g50140
LOC_Os06g50430
LOC_Os06g50440
LOC_Os06g51130
LOC_Os06g51460
LOC_Os07g01230
LOC_Os07g01260
LOC_Os07g01780
LOC_Os07g02430
LOC_Os07g04520
LOC_Os07g07080
LOC_Os07g07910
LOC_Os07g08060
LOC_Os07g09384
LOC_Os07g10550
LOC_Os07g13160
LOC_Os07g13580
LOC_Os07g13980
LOC_Os07g15680
LOC_Os07g17120
LOC_Os07g17310
LOC_Os07g18070
LOC_Os07g20270
LOC_Os07g26480
LOC_Os07g31830
LOC_Os07g32920
LOC_Os07g37650
LOC_Os07g39930
LOC_Os07g47120
LOC_Os07g49100
LOC_Os07g49250
LOC_Os08g02450
LOC_Os08g04890
LOC_Os08g06440
LOC_Os08g06450
LOC_Os08g07500
LOC_Os08g12890
LOC_Os08g13980
LOC_Os08g23130
LOC_Os08g23460
LOC_Os08g25710
LOC_Os08g29640
LOC_Os08g31080
LOC_Os08g33850
LOC_Os08g33860
LOC_Os08g34910
LOC_Os08g35440
LOC_Os08g35770
LOC_Os08g36560
LOC_Os08g37570
LOC_Os08g38250
LOC_Os08g38280
LOC_Os08g38590
LOC_Os08g38740
LOC_Os08g40590
LOC_Os08g40990
LOC_Os08g41650
LOC_Os08g42390
LOC_Os08g42480
LOC_Os08g42640
LOC_Os08g43500
LOC_Os08g44790
LOC_Os08g45230
LOC_Os09g03890
LOC_Os09g09410
LOC_Os09g09630
LOC_Os09g10740
LOC_Os09g12510
LOC_Os09g12620
LOC_Os09g12630
LOC_Os09g15790
LOC_Os09g19950
LOC_Os09g26360
LOC_Os09g29780
LOC_Os09g29990
LOC_Os09g33790
LOC_Os09g33910
LOC_Os09g39930
LOC_Os10g04370
LOC_Os10g07970
LOC_Os10g10700
LOC_Os10g10760
LOC_Os10g11750
LOC_Os10g18470
LOC_Os10g26470
LOC_Os10g28980
LOC_Os10g32590
LOC_Os10g33240
LOC_Os10g33640
LOC_Os10g33650
LOC_Os10g37260
LOC_Os10g40140
LOC_Os10g40170
LOC_Os10g40950
LOC_Os11g02580
LOC_Os11g04170
LOC_Os11g04840
LOC_Os11g05970
LOC_Os11g06690
LOC_Os11g06700
LOC_Os11g07480
LOC_Os11g09030
LOC_Os11g13860
LOC_Os11g16590
LOC_Os11g20384
LOC_Os11g22350
LOC_Os11g23220
LOC_Os11g28610
LOC_Os11g30350
LOC_Os11g32250
LOC_Os11g33250
LOC_Os11g36230
LOC_Os11g36740
LOC_Os11g37720
LOC_Os11g41550
LOC_Os11g41570
LOC_Os11g43740
LOC_Os11g43830
LOC_Os11g44880
LOC_Os11g45220
LOC_Os11g45720
LOC_Os11g45730
LOC_Os12g03510
LOC_Os12g04700
LOC_Os12g05730
LOC_Os12g06570
LOC_Os12g06840
LOC_Os12g10190
LOC_Os12g12730
LOC_Os12g12860
LOC_Os12g22920
LOC_Os12g23190
LOC_Os12g28260
LOC_Os12g30150
LOC_Os12g30500
LOC_Os12g30550
LOC_Os12g31670
LOC_Os12g32310
LOC_Os12g32520
LOC_Os12g35710
LOC_Os12g37480
LOC_Os12g37660
LOC_Os12g38260
LOC_Os12g38570
LOC_Os12g38860
LOC_Os12g41700
LOC_Os12g41780
LOC_Os12g42650
LOC_Os12g43700
LOC_Os12g43820
LOC_Os12g44174
